# Supplementary material for: Integrated Analysis of Immune-Related circRNA-miRNA-mRNA Regulatory Network in Ischemic Stroke
Source: Front Neurol. 2022 Jun 15;13:889855. doi: 10.3389/fneur.2022.889855 (PMC9240315; doi:10.3389/fneur.2022.889855)
Supplement: Supplementary file 2 [file Data_Sheet_1.ZIP]

Archive with 3 entries (3 files):
- Enrichment.csv
- GO.txt
- KEGG.txt
