# Supplementary material for: Integrated Analysis of Immune-Related circRNA-miRNA-mRNA Regulatory Network in Ischemic Stroke
Source: Front Neurol. 2022 Jun 15;13:889855. doi: 10.3389/fneur.2022.889855 (PMC9240315; doi:10.3389/fneur.2022.889855)
Supplement: Supplementary file 2 [file Data_Sheet_1.ZIP › Enrichment.csv]

symbol	entrezID
POM121L9P	29774
TRAF7	84231
UBE2G2	7327
ACSM2A	123876
TIMM8A	1678
LINC02076	400579
DRAP1	10589
PFDN6	10471
FAM102A	399665
SMIM27	100129250
ARL6IP4	51329
UBE2S	27338
CHPF2	54480
TMC6	11322
CD79B	974
SH3GL3	6457
LTB	4050
CWF19L2	143884
DLGAP1-AS2	84777
F12	2161
PIEZO1	9780
DUXAP8	503637
MMP19	4327
PRTG	283659
SYCP1	6847
FAM174C	55009
SPIB	6689
SRCIN1	80725
LILRA5	353514
LCN10	414332
TNFRSF25	8718
FAM133A	286499
C3orf62	375341
ZNF536	9745
CCDC144CP	348254
MRPL12	6182
MRPL41	64975
ID3	3399
RASEF	158158
GK3P	2713
ANXA8	653145
ATXN2L	11273
PLXDC2	84898
ALDOAP2	228
CXADR	1525
PRRG4	79056
LOC105377458	105377458
TTN	7273
SLC22A4	6583
ZNF133-AS1	105372550
TPM2	7169
DPF2	5977
CHRNA10	57053
CCDC71L	168455
ADGRG3	222487
OVOL2	58495
CLEC4D	338339
SPTLC3	55304
XRCC2	7516
FAT3	120114
MCEMP1	199675
THSD4	79875
TANC2	26115
MIER2	54531
HNRNPL	3191
LOC441666	441666
F5	2153
FAR2	55711
OLAH	55301
RAD21-AS1	644660
SBNO2	22904
H4C4	8360
NR1D2	9975
LINC02249	26082
PPP5D1	100506012
FCRL4	83417
CACNA1E	777
ST6GALNAC3	256435
TMEM161B-AS1	100505894
ZNF467	168544
MSX1	4487
LOC105372069	105372069
GAB1	2549
MPPED2	744
MTARC1	64757
LOC100506100	100506100
TAF3	83860
FCAR	2204
CLUHP3	100132341
SEPTIN1	1731
ANKRD36B	57730
RBMS3	27303
APBA2	321
IL18RAP	8807
GAGE1	2543
BMX	660
GABRB2	2561
TMEM272	283521
SEPSECS-AS1	285540
CD19	930
FAM30A	9834
CD72	971
RSPH14	27156
NEURL1	9148
SNX22	79856
ARG1	383
CASTOR3	352954
SHOX	6473
HECW2	57520
LOC93463	93463
ZNF521	25925
KCNH7	90134
RGL3	57139
SCRG1	11341
ZNF438	220929
CLIC3	9022
CD27	939
RAB36	9609
CCR7	1236
ABHD5	51099
LOC100130744	100130744
SERTAD3	29946
SLC26A8	116369
LECT2	3950
VSIG4	11326
LOC100505915	100505915
AOPEP	84909
IL1R1	3554
INSC	387755
RASA4	10156
PLIN5	440503
ACOX2	8309
FAM155A	728215
PASK	23178
P2RX5	5026
SAP30	8819
NME8	51314
OSBPL1A	114876
C8orf88	100127983
FKBP9	11328
KIAA0825	285600
OSM	5008
TGFA	7039
GSEC	399972
ACTR3BP2	440888
LINC01184	644873
GALNT14	79623
ITGA1	3672
SNORD89	692205
SFXN5	94097
PTP4A3	11156
TLR5	7100
ZFP28	140612
TUB	7275
SPRED2	200734
PRO1804	100133319
ASPH	444
LINC02555	101930164
LINC00624	100289211
SLC37A3	84255
LOC101928236	101928236
SIPA1L2	57568
C1orf226	400793
IGHD	3495
TCL1A	8115
GLOD5	392465
H4C8	8365
S1PR3	1903
AK4	205
ZNF594	84622
BCL2A1	597
LOC100422526	100422526
BTBD19	149478
MMP9	4318
STRBP	55342
PNPLA1	285848
GADL1	339896
C1QC	714
LINC01798	100507073
COL5A3	50509
GLIS2	84662
CLEC5A	23601
CDCA5	113130
ABCA1	19
DUBR	344595
FRY-AS1	100507099
LIX1	167410
LOC101927851	101927851
LOC105375769	105375769
LINC00662	148189
ITCH	83737
ZNF439	90594
ANXA9	8416
DRC1	92749
LINC00671	388387
OR2B6	26212
CASP5	838
IGHM	3507
LOC114224	114224
RAG1	5896
LLCFC1	135927
C12orf42	374470
DDIT4L	115265
LINC00862	554279
NELL2	4753
ANKRD22	118932
LPAR4	2846
TRBV21-1	28566
DMRT2	10655
SLC9A3-AS1	100288152
LOC100129917	100129917
LINC02656	399716
DNAI7	55259
AFF3	3899
LOC105371215	105371215
PGLYRP1	8993
CCEPR	105682749
MYCT1	80177
LOC101927468	101927468
HTRA1	5654
CFAP58	159686
OSBPL10	114884
LRRC37BP1	147172
SHOC1	158401
LINC00926	283663
SOX9	6662
TPST1	8460
LRRN1	57633
FAM111B	374393
ZNF570	148268
NOG	9241
GRIP1	23426
SLC22A1	6580
ACKR4	51554
MPZL2	10205
EFNA5	1946
UGT2B28	54490
RNF165	494470
BEX2	84707
BCAT1	586
AXIN2	8313
CCDC144B	284047
LINC01527	101927988
SPRY1	10252
SIGLEC8	27181
LOC101929305	101929305
LOC100288656	100288656
NSUN7	79730
LOC202181	202181
KREMEN1	83999
SLC38A5	92745
DSC2	1824
AKNAD1	254268
EBF1	1879
FREM3	166752
COX7B	1349
PMP2	5375
SPAG6	9576
TMEM45B	120224
IDO1	3620
FAM153B	202134
TGFBR3	7049
RPL22L1	200916
LINC02754	105369360
NT5E	4907
SYN2	6854
MS4A4A	51338
NFIB	4781
LINC01270	284751
MIR3945HG	731424
ANXA3	306
PRL	5617
GPR141	353345
CFD	1675
IPO11	51194
TPH1	7166
CBR3	874
PDZK1IP1	10158
NSG2	51617
GPR84	53831
KLHL13	90293
KLHL14	57565
CELSR1	9620
PDE9A	5152
SPON1	10418
UICLM	200772
TCN1	6947
GNAZ	2781
H2AC15	8330
FGF9	2254
ZNF404	342908
ZNF711	7552
ZNF595	152687
AGBL3	340351
LYVE1	10894
CILP	8483
FCRL1	115350
PRDM5	11107
ECHDC3	79746
LOC285097	285097
SLC5A9	200010
PRSS33	260429
PTPRD	5789
MAOA	4128
ZNF727	442319
GAS6-AS1	650669
TJP1	7082
LINC00328	51152
OMG	4974
KCNH8	131096
FGF13	2258
ZFP14	57677
ERVK3-2	100862697
VANGL2	57216
ISM1	140862
SIGLEC6	946
DAAM2	23500
GJB6	10804
CYP1B1-AS1	285154
TENM1	10178
TRAV23DV6	28660
MOCS1	4337
ZNF608	57507
BFSP2-AS1	85003
FOLR3	2352
ADAM23	8745
ZNF818P	390963
KAZN	23254
COL4A3	1285
LOC283788	283788
CD177	57126
TRIM9	114088
LINC01093	100506229
OLIG2	10215
ALOX15	246
PROM1	8842
SEMG1	6406
FCRL5	83416
KL	9365
METTL7B	196410
ZNF781	163115
ZNF415	55786
RPH3A	22895
CNTNAP3P2	643827
SCN3A	6328
CNTNAP2	26047
SMIM24	284422
BTNL3	10917
CCL23	6368
ANKRD36BP2	645784
TSGA10	80705
TLCD4	148534
PAX8-AS1	654433
OLR1	4973
BTNL8	79908
HEPACAM2	253012
