# Supplementary material for: Integrated Analysis of Immune-Related circRNA-miRNA-mRNA Regulatory Network in Ischemic Stroke
Source: Front Neurol. 2022 Jun 15;13:889855. doi: 10.3389/fneur.2022.889855 (PMC9240315; doi:10.3389/fneur.2022.889855)
Supplement: Supplementary file 2 [file Data_Sheet_1.ZIP › GO.txt]

ONTOLOGY	ID	Description	GeneRatio	BgRatio	pvalue	p.adjust	qvalue	geneID	Count
BP	GO:0030857	negative regulation of epithelial cell differentiation	5/263	47/18862	0.000482370245458117	0.456398498892028	0.44984576279029	SPRED2/S1PR3/MMP9/SOX9/SPRY1	5
BP	GO:0060425	lung morphogenesis	5/263	48/18862	0.00053239830399231	0.456398498892028	0.44984576279029	SOX9/NOG/SPRY1/NFIB/CELSR1	5
BP	GO:0042119	neutrophil activation	17/263	500/18862	0.000687242896887297	0.456398498892028	0.44984576279029	TMC6/ADGRG3/CLEC4D/MCEMP1/FCAR/IL18RAP/ARG1/MMP9/CLEC5A/PGLYRP1/ANXA3/CFD/GPR84/TCN1/FOLR3/CD177/OLR1	17
BP	GO:0060317	cardiac epithelial to mesenchymal transition	4/263	31/18862	0.000864294341637192	0.456398498892028	0.44984576279029	MSX1/NOG/SPRY1/TGFBR3	4
BP	GO:0045176	apical protein localization	3/263	15/18862	0.00107707329968271	0.456398498892028	0.44984576279029	INSC/CELSR1/VANGL2	3
BP	GO:0043312	neutrophil degranulation	16/263	485/18862	0.00134339240304129	0.456398498892028	0.44984576279029	TMC6/ADGRG3/CLEC4D/MCEMP1/FCAR/ARG1/MMP9/CLEC5A/PGLYRP1/ANXA3/CFD/GPR84/TCN1/FOLR3/CD177/OLR1	16
BP	GO:0001837	epithelial to mesenchymal transition	8/263	153/18862	0.00139686321969283	0.456398498892028	0.44984576279029	OVOL2/MSX1/SPRED2/SOX9/NOG/AXIN2/SPRY1/TGFBR3	8
BP	GO:0002283	neutrophil activation involved in immune response	16/263	488/18862	0.00143105585509102	0.456398498892028	0.44984576279029	TMC6/ADGRG3/CLEC4D/MCEMP1/FCAR/ARG1/MMP9/CLEC5A/PGLYRP1/ANXA3/CFD/GPR84/TCN1/FOLR3/CD177/OLR1	16
BP	GO:0030903	notochord development	3/263	17/18862	0.00157684957843671	0.456398498892028	0.44984576279029	ID3/SOX9/NOG	3
BP	GO:0007173	epidermal growth factor receptor signaling pathway	7/263	123/18862	0.00170236025248719	0.456398498892028	0.44984576279029	GAB1/NEURL1/TGFA/ITGA1/MMP9/SOX9/SPRY1	7
BP	GO:0002446	neutrophil mediated immunity	16/263	499/18862	0.00179491722839196	0.456398498892028	0.44984576279029	TMC6/ADGRG3/CLEC4D/MCEMP1/FCAR/ARG1/MMP9/CLEC5A/PGLYRP1/ANXA3/CFD/GPR84/TCN1/FOLR3/CD177/OLR1	16
BP	GO:0010719	negative regulation of epithelial to mesenchymal transition	4/263	40/18862	0.00227581853701414	0.530455370669046	0.522839363898249	OVOL2/SPRED2/NOG/SPRY1	4
BP	GO:0070233	negative regulation of T cell apoptotic process	3/263	20/18862	0.00256318823039836	0.551479806186478	0.543561941329012	CD27/RAG1/IDO1	3
BP	GO:0061383	trabecula morphogenesis	4/263	43/18862	0.00297461573695452	0.594285729732986	0.585753279329616	OVOL2/SBNO2/NOG/TGFBR3	4
BP	GO:2000107	negative regulation of leukocyte apoptotic process	4/263	46/18862	0.0038073477051472	0.67563777114871	0.665937309763646	CD27/CCR7/RAG1/IDO1	4
BP	GO:0038127	ERBB signaling pathway	7/263	145/18862	0.00427822853504826	0.67563777114871	0.665937309763646	GAB1/NEURL1/TGFA/ITGA1/MMP9/SOX9/SPRY1	7
BP	GO:0045668	negative regulation of osteoblast differentiation	4/263	50/18862	0.00514537496858794	0.67563777114871	0.665937309763646	ID3/SOX9/NOG/AXIN2	4
BP	GO:0050727	regulation of inflammatory response	12/263	366/18862	0.00548067797869363	0.67563777114871	0.665937309763646	F12/LILRA5/SBNO2/NR1D2/CCR7/IL1R1/OSM/MMP9/CASP5/IDO1/NT5E/ALOX15	12
BP	GO:0060441	epithelial tube branching involved in lung morphogenesis	3/263	27/18862	0.00612111121346002	0.67563777114871	0.665937309763646	SOX9/SPRY1/CELSR1	3
BP	GO:0098901	regulation of cardiac muscle cell action potential	3/263	27/18862	0.00612111121346002	0.67563777114871	0.665937309763646	CXADR/DSC2/FGF13	3
BP	GO:0030856	regulation of epithelial cell differentiation	7/263	156/18862	0.0063459871605447	0.67563777114871	0.665937309763646	OVOL2/SPRED2/S1PR3/MMP9/SOX9/SPRY1/PROM1	7
BP	GO:0003007	heart morphogenesis	9/263	239/18862	0.00652856877460633	0.67563777114871	0.665937309763646	TTN/OVOL2/MSX1/SOX9/NOG/AXIN2/SPRY1/TGFBR3/VANGL2	9
BP	GO:0009612	response to mechanical stimulus	8/263	202/18862	0.00756594788505397	0.67563777114871	0.665937309763646	PIEZO1/TTN/CHRNA10/TLR5/STRBP/CASP5/SOX9/CNTNAP2	8
BP	GO:1990266	neutrophil migration	6/263	123/18862	0.00759692280269443	0.67563777114871	0.665937309763646	CXADR/CCR7/IL1R1/ITGA1/CD177/CCL23	6
BP	GO:0055088	lipid homeostasis	7/263	162/18862	0.00774772305121471	0.67563777114871	0.665937309763646	ACSM2A/NR1D2/ABHD5/ACOX2/PNPLA1/ABCA1/TLCD4	7
BP	GO:0030324	lung development	7/263	163/18862	0.00800191266867731	0.67563777114871	0.665937309763646	ARG1/SOX9/NOG/SPRY1/NFIB/CELSR1/FGF9	7
BP	GO:1900003	regulation of serine-type endopeptidase activity	2/263	10/18862	0.00809547237248334	0.67563777114871	0.665937309763646	ANXA8/SEMG1	2
BP	GO:1902571	regulation of serine-type peptidase activity	2/263	10/18862	0.00809547237248334	0.67563777114871	0.665937309763646	ANXA8/SEMG1	2
BP	GO:0042058	regulation of epidermal growth factor receptor signaling pathway	5/263	89/18862	0.00814025084526765	0.67563777114871	0.665937309763646	NEURL1/TGFA/ITGA1/MMP9/SPRY1	5
BP	GO:0051491	positive regulation of filopodium assembly	3/263	30/18862	0.00823983363175275	0.67563777114871	0.665937309763646	NEURL1/CCR7/TENM1	3
BP	GO:0061384	heart trabecula morphogenesis	3/263	30/18862	0.00823983363175275	0.67563777114871	0.665937309763646	OVOL2/NOG/TGFBR3	3
BP	GO:0070229	negative regulation of lymphocyte apoptotic process	3/263	31/18862	0.00903006998426511	0.67563777114871	0.665937309763646	CD27/RAG1/IDO1	3
BP	GO:0030323	respiratory tube development	7/263	167/18862	0.00908052452034529	0.67563777114871	0.665937309763646	ARG1/SOX9/NOG/SPRY1/NFIB/CELSR1/FGF9	7
BP	GO:0032615	interleukin-12 production	4/263	60/18862	0.0097798246150861	0.67563777114871	0.665937309763646	LTB/LILRA5/CCR7/IDO1	4
BP	GO:0032655	regulation of interleukin-12 production	4/263	60/18862	0.0097798246150861	0.67563777114871	0.665937309763646	LTB/LILRA5/CCR7/IDO1	4
BP	GO:0061098	positive regulation of protein tyrosine kinase activity	4/263	60/18862	0.0097798246150861	0.67563777114871	0.665937309763646	SRCIN1/LILRA5/NEURL1/TGFA	4
BP	GO:2001053	regulation of mesenchymal cell apoptotic process	2/263	11/18862	0.00980400824536381	0.67563777114871	0.665937309763646	MSX1/SOX9	2
BP	GO:0030879	mammary gland development	6/263	132/18862	0.0105626661502854	0.67563777114871	0.665937309763646	MSX1/NEURL1/ARG1/SOX9/PRL/TPH1	6
BP	GO:0003203	endocardial cushion morphogenesis	3/263	33/18862	0.0107394826793191	0.67563777114871	0.665937309763646	MSX1/SOX9/NOG	3
BP	GO:1901184	regulation of ERBB signaling pathway	5/263	96/18862	0.0110877584222172	0.67563777114871	0.665937309763646	NEURL1/TGFA/ITGA1/MMP9/SPRY1	5
BP	GO:0010721	negative regulation of cell development	7/263	174/18862	0.0112191075040342	0.67563777114871	0.665937309763646	PRTG/S1PR3/NOG/EFNA5/OMG/FGF13/DAAM2	7
BP	GO:0090101	negative regulation of transmembrane receptor protein serine/threonine kinase signaling pathway	6/263	134/18862	0.011319367814175	0.67563777114871	0.665937309763646	SPRED2/HTRA1/NOG/SPRY1/TGFBR3/CILP	6
BP	GO:0051897	positive regulation of protein kinase B signaling	7/263	175/18862	0.0115520241686157	0.67563777114871	0.665937309763646	GAB1/CD19/CCR7/OSM/TGFA/FGF9/KL	7
BP	GO:0007638	mechanosensory behavior	2/263	12/18862	0.011657376770351	0.67563777114871	0.665937309763646	STRBP/CNTNAP2	2
BP	GO:0046322	negative regulation of fatty acid oxidation	2/263	12/18862	0.011657376770351	0.67563777114871	0.665937309763646	PLIN5/SOX9	2
BP	GO:0060601	lateral sprouting from an epithelium	2/263	12/18862	0.011657376770351	0.67563777114871	0.665937309763646	NOG/CELSR1	2
BP	GO:0097152	mesenchymal cell apoptotic process	2/263	12/18862	0.011657376770351	0.67563777114871	0.665937309763646	MSX1/SOX9	2
BP	GO:0070232	regulation of T cell apoptotic process	3/263	34/18862	0.0116594797000811	0.67563777114871	0.665937309763646	CD27/RAG1/IDO1	3
BP	GO:0010717	regulation of epithelial to mesenchymal transition	5/263	100/18862	0.0130627849557763	0.67563777114871	0.665937309763646	OVOL2/SPRED2/NOG/AXIN2/SPRY1	5
BP	GO:0015697	quaternary ammonium group transport	2/263	13/18862	0.0136512384059036	0.67563777114871	0.665937309763646	SLC22A4/SLC22A1	2
BP	GO:0021794	thalamus development	2/263	13/18862	0.0136512384059036	0.67563777114871	0.665937309763646	OLIG2/CNTNAP2	2
BP	GO:0045741	positive regulation of epidermal growth factor-activated receptor activity	2/263	13/18862	0.0136512384059036	0.67563777114871	0.665937309763646	NEURL1/TGFA	2
BP	GO:0060347	heart trabecula formation	2/263	13/18862	0.0136512384059036	0.67563777114871	0.665937309763646	OVOL2/TGFBR3	2
BP	GO:0003413	chondrocyte differentiation involved in endochondral bone morphogenesis	2/263	14/18862	0.0157813456665075	0.67563777114871	0.665937309763646	SOX9/AXIN2	2
BP	GO:0010889	regulation of sequestering of triglyceride	2/263	14/18862	0.0157813456665075	0.67563777114871	0.665937309763646	ABHD5/PLIN5	2
BP	GO:0010896	regulation of triglyceride catabolic process	2/263	14/18862	0.0157813456665075	0.67563777114871	0.665937309763646	ABHD5/PLIN5	2
BP	GO:0035358	regulation of peroxisome proliferator activated receptor signaling pathway	2/263	14/18862	0.0157813456665075	0.67563777114871	0.665937309763646	PLIN5/ALOX15	2
BP	GO:0045217	cell-cell junction maintenance	2/263	14/18862	0.0157813456665075	0.67563777114871	0.665937309763646	TJP1/CD177	2
BP	GO:0072672	neutrophil extravasation	2/263	14/18862	0.0157813456665075	0.67563777114871	0.665937309763646	IL1R1/CD177	2
BP	GO:1902894	negative regulation of pri-miRNA transcription by RNA polymerase II	2/263	14/18862	0.0157813456665075	0.67563777114871	0.665937309763646	SOX9/NFIB	2
BP	GO:0010463	mesenchymal cell proliferation	3/263	38/18862	0.0157823130837296	0.67563777114871	0.665937309763646	MSX1/SOX9/NFIB	3
BP	GO:0019433	triglyceride catabolic process	3/263	38/18862	0.0157823130837296	0.67563777114871	0.665937309763646	ABHD5/PLIN5/PNPLA1	3
BP	GO:0030279	negative regulation of ossification	3/263	38/18862	0.0157823130837296	0.67563777114871	0.665937309763646	SOX9/KREMEN1/TPH1	3
BP	GO:0048762	mesenchymal cell differentiation	8/263	231/18862	0.0160312303613244	0.67563777114871	0.665937309763646	OVOL2/MSX1/SPRED2/SOX9/NOG/AXIN2/SPRY1/TGFBR3	8
BP	GO:0050678	regulation of epithelial cell proliferation	11/263	374/18862	0.0162629789844008	0.67563777114871	0.665937309763646	OVOL2/ARG1/TGFA/HTRA1/SOX9/NOG/TGFBR3/NFIB/PRL/FGF9/COL4A3	11
BP	GO:0060541	respiratory system development	7/263	188/18862	0.0165547891036729	0.67563777114871	0.665937309763646	ARG1/SOX9/NOG/SPRY1/NFIB/CELSR1/FGF9	7
BP	GO:0045742	positive regulation of epidermal growth factor receptor signaling pathway	3/263	39/18862	0.0169249527125446	0.67563777114871	0.665937309763646	NEURL1/TGFA/MMP9	3
BP	GO:0001822	kidney development	9/263	280/18862	0.017079736703753	0.67563777114871	0.665937309763646	ID3/MMP9/GLIS2/SOX9/NOG/SPRY1/VANGL2/COL4A3/PROM1	9
BP	GO:0021536	diencephalon development	4/263	71/18862	0.0173155231431757	0.67563777114871	0.665937309763646	MSX1/NOG/OLIG2/CNTNAP2	4
BP	GO:0097530	granulocyte migration	6/263	148/18862	0.0177171413680607	0.67563777114871	0.665937309763646	CXADR/CCR7/IL1R1/ITGA1/CD177/CCL23	6
BP	GO:0007076	mitotic chromosome condensation	2/263	15/18862	0.0180435414152497	0.67563777114871	0.665937309763646	TTN/CDCA5	2
BP	GO:0043517	positive regulation of DNA damage response, signal transduction by p53 class mediator	2/263	15/18862	0.0180435414152497	0.67563777114871	0.665937309763646	MSX1/SPRED2	2
BP	GO:0061484	hematopoietic stem cell homeostasis	2/263	15/18862	0.0180435414152497	0.67563777114871	0.665937309763646	GLIS2/MYCT1	2
BP	GO:0032735	positive regulation of interleukin-12 production	3/263	40/18862	0.0181127203483984	0.67563777114871	0.665937309763646	LTB/CCR7/IDO1	3
BP	GO:0042391	regulation of membrane potential	12/263	431/18862	0.0182640965705177	0.67563777114871	0.665937309763646	PIEZO1/CXADR/CHRNA10/CACNA1E/GABRB2/KCNH7/P2RX5/TCL1A/DSC2/KCNH8/FGF13/SCN3A	12
BP	GO:0042471	ear morphogenesis	5/263	110/18862	0.0190063028977783	0.67563777114871	0.665937309763646	CHRNA10/MSX1/SOX9/NOG/GJB6	5
BP	GO:1901186	positive regulation of ERBB signaling pathway	3/263	41/18862	0.0193457311508031	0.67563777114871	0.665937309763646	NEURL1/TGFA/MMP9	3
BP	GO:0071260	cellular response to mechanical stimulus	4/263	74/18862	0.0198575288450448	0.67563777114871	0.665937309763646	PIEZO1/TLR5/CASP5/SOX9	4
BP	GO:0072001	renal system development	9/263	288/18862	0.0200993010467243	0.67563777114871	0.665937309763646	ID3/MMP9/GLIS2/SOX9/NOG/SPRY1/VANGL2/COL4A3/PROM1	9
BP	GO:0003198	epithelial to mesenchymal transition involved in endocardial cushion formation	2/263	16/18862	0.0204337571858228	0.67563777114871	0.665937309763646	MSX1/NOG	2
BP	GO:0046033	AMP metabolic process	2/263	16/18862	0.0204337571858228	0.67563777114871	0.665937309763646	AK4/NT5E	2
BP	GO:1904862	inhibitory synapse assembly	2/263	16/18862	0.0204337571858228	0.67563777114871	0.665937309763646	GABRB2/FGF13	2
BP	GO:0003197	endocardial cushion development	3/263	42/18862	0.0206240665258286	0.67563777114871	0.665937309763646	MSX1/SOX9/NOG	3
BP	GO:0008543	fibroblast growth factor receptor signaling pathway	5/263	113/18862	0.0210858263187723	0.67563777114871	0.665937309763646	SPRED2/NOG/SPRY1/FGF9/KL	5
BP	GO:0030282	bone mineralization	5/263	113/18862	0.0210858263187723	0.67563777114871	0.665937309763646	SBNO2/SOX9/AXIN2/ALOX15/KL	5
BP	GO:0001838	embryonic epithelial tube formation	5/263	114/18862	0.0218106421010834	0.67563777114871	0.665937309763646	OVOL2/SOX9/NOG/CELSR1/VANGL2	5
BP	GO:0002888	positive regulation of myeloid leukocyte mediated immunity	2/263	17/18862	0.0229480115334742	0.67563777114871	0.665937309763646	ARG1/CD177	2
BP	GO:0006586	indolalkylamine metabolic process	2/263	17/18862	0.0229480115334742	0.67563777114871	0.665937309763646	IDO1/TPH1	2
BP	GO:0008356	asymmetric cell division	2/263	17/18862	0.0229480115334742	0.67563777114871	0.665937309763646	INSC/FGF13	2
BP	GO:0030730	sequestering of triglyceride	2/263	17/18862	0.0229480115334742	0.67563777114871	0.665937309763646	ABHD5/PLIN5	2
BP	GO:0042474	middle ear morphogenesis	2/263	17/18862	0.0229480115334742	0.67563777114871	0.665937309763646	MSX1/NOG	2
BP	GO:0060192	negative regulation of lipase activity	2/263	17/18862	0.0229480115334742	0.67563777114871	0.665937309763646	ANXA8/PLIN5	2
BP	GO:0060602	branch elongation of an epithelium	2/263	17/18862	0.0229480115334742	0.67563777114871	0.665937309763646	SOX9/SPRY1	2
BP	GO:0072079	nephron tubule formation	2/263	17/18862	0.0229480115334742	0.67563777114871	0.665937309763646	SOX9/NOG	2
BP	GO:0090190	positive regulation of branching involved in ureteric bud morphogenesis	2/263	17/18862	0.0229480115334742	0.67563777114871	0.665937309763646	SOX9/NOG	2
BP	GO:0071560	cellular response to transforming growth factor beta stimulus	8/263	251/18862	0.0249104479082272	0.688532507284704	0.678646909876612	OVOL2/ARG1/SPRED2/HTRA1/SOX9/SPRY1/TGFBR3/CILP	8
BP	GO:0090092	regulation of transmembrane receptor protein serine/threonine kinase signaling pathway	8/263	251/18862	0.0249104479082272	0.688532507284704	0.678646909876612	MSX1/SPRED2/HTRA1/NOG/RNF165/SPRY1/TGFBR3/CILP	8
BP	GO:0006957	complement activation, alternative pathway	2/263	18/18862	0.0255824084144269	0.688532507284704	0.678646909876612	VSIG4/CFD	2
BP	GO:0032695	negative regulation of interleukin-12 production	2/263	18/18862	0.0255824084144269	0.688532507284704	0.678646909876612	LILRA5/CCR7	2
BP	GO:0035743	CD4-positive, alpha-beta T cell cytokine production	2/263	18/18862	0.0255824084144269	0.688532507284704	0.678646909876612	ARG1/IL1R1	2
BP	GO:0045653	negative regulation of megakaryocyte differentiation	2/263	18/18862	0.0255824084144269	0.688532507284704	0.678646909876612	H4C4/H4C8	2
BP	GO:2000696	regulation of epithelial cell differentiation involved in kidney development	2/263	18/18862	0.0255824084144269	0.688532507284704	0.678646909876612	MMP9/PROM1	2
BP	GO:0001503	ossification	11/263	401/18862	0.0256009782153154	0.688532507284704	0.678646909876612	ID3/SBNO2/MMP9/CLEC5A/SOX9/NOG/AXIN2/KREMEN1/TPH1/ALOX15/KL	11
BP	GO:2000106	regulation of leukocyte apoptotic process	4/263	80/18862	0.0256014947292132	0.688532507284704	0.678646909876612	CD27/CCR7/RAG1/IDO1	4
BP	GO:0051489	regulation of filopodium assembly	3/263	46/18862	0.02619116734075	0.697682810019789	0.687665837247362	NEURL1/CCR7/TENM1	3
BP	GO:0007157	heterophilic cell-cell adhesion via plasma membrane cell adhesion molecules	3/263	47/18862	0.0276962482093951	0.713448782595973	0.703205450056961	CXADR/PTPRD/TENM1	3
BP	GO:0071559	response to transforming growth factor beta	8/263	257/18862	0.0281376121342464	0.713448782595973	0.703205450056961	OVOL2/ARG1/SPRED2/HTRA1/SOX9/SPRY1/TGFBR3/CILP	8
BP	GO:0055006	cardiac cell development	4/263	83/18862	0.0288107653368056	0.713448782595973	0.703205450056961	CXADR/TTN/SPRY1/TGFBR3	4
BP	GO:0002673	regulation of acute inflammatory response	3/263	48/18862	0.029246498836061	0.713448782595973	0.703205450056961	F12/CCR7/OSM	3
BP	GO:0042059	negative regulation of epidermal growth factor receptor signaling pathway	3/263	48/18862	0.029246498836061	0.713448782595973	0.703205450056961	TGFA/ITGA1/SPRY1	3
BP	GO:0046461	neutral lipid catabolic process	3/263	48/18862	0.029246498836061	0.713448782595973	0.703205450056961	ABHD5/PLIN5/PNPLA1	3
BP	GO:0046464	acylglycerol catabolic process	3/263	48/18862	0.029246498836061	0.713448782595973	0.703205450056961	ABHD5/PLIN5/PNPLA1	3
BP	GO:0048736	appendage development	6/263	167/18862	0.0298513179232573	0.713448782595973	0.703205450056961	MSX1/AFF3/SOX9/NOG/RNF165/KREMEN1	6
BP	GO:0060173	limb development	6/263	167/18862	0.0298513179232573	0.713448782595973	0.703205450056961	MSX1/AFF3/SOX9/NOG/RNF165/KREMEN1	6
BP	GO:0071772	response to BMP	6/263	167/18862	0.0298513179232573	0.713448782595973	0.703205450056961	MSX1/HTRA1/SOX9/NOG/RNF165/TGFBR3	6
BP	GO:0071773	cellular response to BMP stimulus	6/263	167/18862	0.0298513179232573	0.713448782595973	0.703205450056961	MSX1/HTRA1/SOX9/NOG/RNF165/TGFBR3	6
BP	GO:0061053	somite development	4/263	84/18862	0.0299311948933228	0.713448782595973	0.703205450056961	XRCC2/DMRT2/NOG/AXIN2	4
BP	GO:0050982	detection of mechanical stimulus	3/263	49/18862	0.0308417965169088	0.713448782595973	0.703205450056961	PIEZO1/TTN/CHRNA10	3
BP	GO:0070231	T cell apoptotic process	3/263	49/18862	0.0308417965169088	0.713448782595973	0.703205450056961	CD27/RAG1/IDO1	3
BP	GO:0072132	mesenchyme morphogenesis	3/263	49/18862	0.0308417965169088	0.713448782595973	0.703205450056961	MSX1/SOX9/NOG	3
BP	GO:0072175	epithelial tube formation	5/263	125/18862	0.0308642483711522	0.713448782595973	0.703205450056961	OVOL2/SOX9/NOG/CELSR1/VANGL2	5
BP	GO:0090189	regulation of branching involved in ureteric bud morphogenesis	2/263	20/18862	0.0311964630780659	0.715217272371724	0.704948548761472	SOX9/NOG	2
BP	GO:0030512	negative regulation of transforming growth factor beta receptor signaling pathway	4/263	86/18862	0.0322485354689456	0.71912083735899	0.708796068360159	SPRED2/HTRA1/SPRY1/TGFBR3	4
BP	GO:0001539	cilium or flagellum-dependent cell motility	5/263	127/18862	0.0327289835731995	0.71912083735899	0.708796068360159	NEURL1/SLC26A8/NME8/DRC1/SEMG1	5
BP	GO:0060285	cilium-dependent cell motility	5/263	127/18862	0.0327289835731995	0.71912083735899	0.708796068360159	NEURL1/SLC26A8/NME8/DRC1/SEMG1	5
BP	GO:1902893	regulation of pri-miRNA transcription by RNA polymerase II	3/263	51/18862	0.0341669186500933	0.71912083735899	0.708796068360159	SOX9/NFIB/PRL	3
BP	GO:0035357	peroxisome proliferator activated receptor signaling pathway	2/263	21/18862	0.0341687415821051	0.71912083735899	0.708796068360159	PLIN5/ALOX15	2
BP	GO:0060479	lung cell differentiation	2/263	21/18862	0.0341687415821051	0.71912083735899	0.708796068360159	SOX9/NFIB	2
BP	GO:0060487	lung epithelial cell differentiation	2/263	21/18862	0.0341687415821051	0.71912083735899	0.708796068360159	SOX9/NFIB	2
BP	GO:0014020	primary neural tube formation	4/263	88/18862	0.0346682596681538	0.71912083735899	0.708796068360159	OVOL2/NOG/CELSR1/VANGL2	4
BP	GO:0061614	pri-miRNA transcription by RNA polymerase II	3/263	52/18862	0.0358963770323457	0.71912083735899	0.708796068360159	SOX9/NFIB/PRL	3
BP	GO:0001655	urogenital system development	9/263	320/18862	0.0360714477854727	0.71912083735899	0.708796068360159	ID3/MMP9/GLIS2/SOX9/NOG/SPRY1/VANGL2/COL4A3/PROM1	9
BP	GO:2000027	regulation of animal organ morphogenesis	6/263	176/18862	0.0371356877340557	0.71912083735899	0.708796068360159	MSX1/SOX9/NOG/SPRY1/CELSR1/VANGL2	6
BP	GO:0007063	regulation of sister chromatid cohesion	2/263	22/18862	0.0372464010128837	0.71912083735899	0.708796068360159	CDCA5/AXIN2	2
BP	GO:0007342	fusion of sperm to egg plasma membrane involved in single fertilization	2/263	22/18862	0.0372464010128837	0.71912083735899	0.708796068360159	LLCFC1/FOLR3	2
BP	GO:0010888	negative regulation of lipid storage	2/263	22/18862	0.0372464010128837	0.71912083735899	0.708796068360159	ABHD5/ABCA1	2
BP	GO:0045686	negative regulation of glial cell differentiation	2/263	22/18862	0.0372464010128837	0.71912083735899	0.708796068360159	NOG/DAAM2	2
BP	GO:0060343	trabecula formation	2/263	22/18862	0.0372464010128837	0.71912083735899	0.708796068360159	OVOL2/TGFBR3	2
BP	GO:1901798	positive regulation of signal transduction by p53 class mediator	2/263	22/18862	0.0372464010128837	0.71912083735899	0.708796068360159	MSX1/SPRED2	2
BP	GO:1901185	negative regulation of ERBB signaling pathway	3/263	53/18862	0.0376701522109961	0.71912083735899	0.708796068360159	TGFA/ITGA1/SPRY1	3
BP	GO:0043491	protein kinase B signaling	8/263	273/18862	0.0381318711209673	0.71912083735899	0.708796068360159	GAB1/CD19/CCR7/OSM/TGFA/SOX9/FGF9/KL	8
BP	GO:0098742	cell-cell adhesion via plasma-membrane adhesion molecules	8/263	273/18862	0.0381318711209673	0.71912083735899	0.708796068360159	CXADR/FAT3/MPZL2/DSC2/CELSR1/PTPRD/TENM1/CD177	8
BP	GO:0050673	epithelial cell proliferation	11/263	428/18862	0.0383334739715296	0.71912083735899	0.708796068360159	OVOL2/ARG1/TGFA/HTRA1/SOX9/NOG/TGFBR3/NFIB/PRL/FGF9/COL4A3	11
BP	GO:0030510	regulation of BMP signaling pathway	4/263	91/18862	0.038490587926634	0.71912083735899	0.708796068360159	MSX1/HTRA1/NOG/RNF165	4
BP	GO:0050768	negative regulation of neurogenesis	5/263	133/18862	0.038738474838546	0.71912083735899	0.708796068360159	PRTG/NOG/OMG/FGF13/DAAM2	5
BP	GO:0006956	complement activation	6/263	178/18862	0.0388958372965808	0.71912083735899	0.708796068360159	CD19/VSIG4/IGHD/C1QC/IGHM/CFD	6
BP	GO:0070228	regulation of lymphocyte apoptotic process	3/263	54/18862	0.03948800646809	0.71912083735899	0.708796068360159	CD27/RAG1/IDO1	3
BP	GO:0035107	appendage morphogenesis	5/263	134/18862	0.0398012309247619	0.71912083735899	0.708796068360159	MSX1/AFF3/SOX9/NOG/RNF165	5
BP	GO:0035108	limb morphogenesis	5/263	134/18862	0.0398012309247619	0.71912083735899	0.708796068360159	MSX1/AFF3/SOX9/NOG/RNF165	5
BP	GO:0050853	B cell receptor signaling pathway	5/263	134/18862	0.0398012309247619	0.71912083735899	0.708796068360159	CD79B/BMX/CD19/IGHD/IGHM	5
BP	GO:0060284	regulation of cell development	12/263	485/18862	0.0400621119600385	0.71912083735899	0.708796068360159	PRTG/XRCC2/NEURL1/S1PR3/NOG/EFNA5/AXIN2/PTPRD/OMG/FGF13/DAAM2/OLIG2	12
BP	GO:0034695	response to prostaglandin E	2/263	23/18862	0.0404259489868439	0.71912083735899	0.708796068360159	CCR7/TGFBR3	2
BP	GO:0060384	innervation	2/263	23/18862	0.0404259489868439	0.71912083735899	0.708796068360159	GABRB2/RNF165	2
BP	GO:0060571	morphogenesis of an epithelial fold	2/263	23/18862	0.0404259489868439	0.71912083735899	0.708796068360159	OVOL2/NOG	2
BP	GO:0090208	positive regulation of triglyceride metabolic process	2/263	23/18862	0.0404259489868439	0.71912083735899	0.708796068360159	ABHD5/PLIN5	2
BP	GO:0098900	regulation of action potential	3/263	55/18862	0.0413496818200998	0.71912083735899	0.708796068360159	CXADR/DSC2/FGF13	3
BP	GO:0061097	regulation of protein tyrosine kinase activity	4/263	94/18862	0.042544765890396	0.71912083735899	0.708796068360159	SRCIN1/LILRA5/NEURL1/TGFA	4
BP	GO:0030183	B cell differentiation	5/263	137/18862	0.0430953122710002	0.71912083735899	0.708796068360159	CD79B/ADGRG3/CD19/CD27/RAG1	5
BP	GO:0010883	regulation of lipid storage	3/263	56/18862	0.0432549008738794	0.71912083735899	0.708796068360159	ABHD5/PLIN5/ABCA1	3
BP	GO:0003272	endocardial cushion formation	2/263	24/18862	0.043703969370056	0.71912083735899	0.708796068360159	MSX1/NOG	2
BP	GO:0010954	positive regulation of protein processing	2/263	24/18862	0.043703969370056	0.71912083735899	0.708796068360159	F12/SPON1	2
BP	GO:0042430	indole-containing compound metabolic process	2/263	24/18862	0.043703969370056	0.71912083735899	0.708796068360159	IDO1/TPH1	2
BP	GO:0045662	negative regulation of myoblast differentiation	2/263	24/18862	0.043703969370056	0.71912083735899	0.708796068360159	ID3/SOX9	2
BP	GO:0050687	negative regulation of defense response to virus	2/263	24/18862	0.043703969370056	0.71912083735899	0.708796068360159	ITCH/HTRA1	2
BP	GO:0051961	negative regulation of nervous system development	5/263	138/18862	0.04422873380145	0.71912083735899	0.708796068360159	PRTG/NOG/OMG/FGF13/DAAM2	5
BP	GO:0055008	cardiac muscle tissue morphogenesis	3/263	57/18862	0.0452033676594976	0.71912083735899	0.708796068360159	TTN/NOG/TGFBR3	3
BP	GO:0001841	neural tube formation	4/263	96/18862	0.0453763975550698	0.71912083735899	0.708796068360159	OVOL2/NOG/CELSR1/VANGL2	4
BP	GO:0007219	Notch signaling pathway	6/263	186/18862	0.0464628218967264	0.71912083735899	0.708796068360159	TRAF7/NEURL1/S1PR3/ITCH/SOX9/CFD	6
BP	GO:0016331	morphogenesis of embryonic epithelium	5/263	140/18862	0.0465488521615312	0.71912083735899	0.708796068360159	OVOL2/SOX9/NOG/CELSR1/VANGL2	5
BP	GO:0035148	tube formation	5/263	140/18862	0.0465488521615312	0.71912083735899	0.708796068360159	OVOL2/SOX9/NOG/CELSR1/VANGL2	5
BP	GO:0060219	camera-type eye photoreceptor cell differentiation	2/263	25/18862	0.0470771208442141	0.71912083735899	0.708796068360159	SOX9/PROM1	2
BP	GO:0060740	prostate gland epithelium morphogenesis	2/263	25/18862	0.0470771208442141	0.71912083735899	0.708796068360159	SOX9/NOG	2
BP	GO:1900120	regulation of receptor binding	2/263	25/18862	0.0470771208442141	0.71912083735899	0.708796068360159	MMP9/NOG	2
BP	GO:0061005	cell differentiation involved in kidney development	3/263	58/18862	0.0471947684404694	0.71912083735899	0.708796068360159	MMP9/GLIS2/PROM1	3
BP	GO:0060485	mesenchyme development	8/263	287/18862	0.0486319864083138	0.71912083735899	0.708796068360159	OVOL2/MSX1/SPRED2/SOX9/NOG/AXIN2/SPRY1/TGFBR3	8
BP	GO:0044344	cellular response to fibroblast growth factor stimulus	5/263	142/18862	0.0489401598820574	0.71912083735899	0.708796068360159	SPRED2/NOG/SPRY1/FGF9/KL	5
BP	GO:0030317	flagellated sperm motility	4/263	99/18862	0.0498167463186912	0.71912083735899	0.708796068360159	NEURL1/SLC26A8/NME8/SEMG1	4
BP	GO:0097722	sperm motility	4/263	99/18862	0.0498167463186912	0.71912083735899	0.708796068360159	NEURL1/SLC26A8/NME8/SEMG1	4
CC	GO:0042581	specific granule	14/272	160/19520	5.59242299128181e-08	1.76720566524505e-05	1.73070774677563e-05	TMC6/ADGRG3/CLEC4D/MCEMP1/FCAR/ARG1/CLEC5A/PGLYRP1/ANXA3/GPR84/TCN1/FOLR3/CD177/OLR1	14
CC	GO:0070820	tertiary granule	12/272	164/19520	3.36768704074427e-06	0.000528555954203239	0.000517639741957869	TMC6/CLEC4D/MCEMP1/FCAR/MMP9/CLEC5A/PGLYRP1/GPR84/TCN1/FOLR3/CD177/OLR1	12
CC	GO:0035579	specific granule membrane	9/272	91/19520	5.01793627408138e-06	0.000528555954203239	0.000517639741957869	TMC6/ADGRG3/CLEC4D/MCEMP1/FCAR/CLEC5A/GPR84/CD177/OLR1	9
CC	GO:0070821	tertiary granule membrane	8/272	73/19520	7.87701748338162e-06	0.000622284381187148	0.00060943240529321	TMC6/CLEC4D/MCEMP1/FCAR/CLEC5A/GPR84/CD177/OLR1	8
CC	GO:0009897	external side of plasma membrane	15/272	402/19520	0.000550721872082057	0.034805622315586	0.0340867853457104	CD79B/CD19/CD27/CCR7/IL1R1/ITGA1/IGHD/IGHM/ACKR4/EFNA5/TGFBR3/NT5E/FOLR3/BTNL3/BTNL8	15
CC	GO:0005858	axonemal dynein complex	3/272	23/19520	0.00385538045893874	0.203050037504107	0.19885646577684	NME8/DRC1/DNAI7	3
CC	GO:1904724	tertiary granule lumen	4/272	55/19520	0.00720655171752388	0.325324334676792	0.318605444353687	MMP9/PGLYRP1/TCN1/FOLR3	4
CC	GO:0005811	lipid droplet	5/272	95/19520	0.0106079624806794	0.383799468195674	0.375872896900494	UBE2G2/ABHD5/PLIN5/PNPLA1/ALOX15	5
CC	GO:0035580	specific granule lumen	4/272	62/19520	0.0109309975119021	0.383799468195674	0.375872896900494	ARG1/PGLYRP1/TCN1/FOLR3	4
CC	GO:0062023	collagen-containing extracellular matrix	12/272	423/19520	0.0159810977246081	0.505002688097616	0.494572919056293	F12/ANXA8/THSD4/MMP9/C1QC/COL5A3/HTRA1/FREM3/SPON1/FGF9/CILP/COL4A3	12
CC	GO:0043204	perikaryon	6/272	151/19520	0.0193176167801552	0.545587880363898	0.534319909483631	CHRNA10/NEURL1/ITGA1/GRIP1/PDE9A/CNTNAP2	6
CC	GO:0033116	endoplasmic reticulum-Golgi intermediate compartment membrane	4/272	75/19520	0.0207185271024265	0.545587880363898	0.534319909483631	PIEZO1/PRRG4/F5/TGFA	4
CC	GO:0030667	secretory granule membrane	9/272	305/19520	0.0277055920028865	0.607656101511201	0.595106241986319	TMC6/ADGRG3/CLEC4D/MCEMP1/FCAR/CLEC5A/GPR84/CD177/OLR1	9
CC	GO:0031362	anchored component of external side of plasma membrane	2/272	19/19520	0.0283020598674617	0.607656101511201	0.595106241986319	EFNA5/FOLR3	2
CC	GO:0098644	complex of collagen trimers	2/272	21/19520	0.0341315185248579	0.607656101511201	0.595106241986319	COL5A3/COL4A3	2
CC	GO:0005793	endoplasmic reticulum-Golgi intermediate compartment	5/272	130/19520	0.0355907003118937	0.607656101511201	0.595106241986319	PIEZO1/PRRG4/F5/TGFA/PROM1	5
CC	GO:0097228	sperm principal piece	2/272	22/19520	0.0372059632934079	0.607656101511201	0.595106241986319	NME8/SPAG6	2
CC	GO:0045121	membrane raft	9/272	323/19520	0.0378337276627058	0.607656101511201	0.595106241986319	CXADR/CD19/ITGA1/ABCA1/GRIP1/EFNA5/MS4A4A/CD177/OLR1	9
CC	GO:0098857	membrane microdomain	9/272	323/19520	0.0378337276627058	0.607656101511201	0.595106241986319	CXADR/CD19/ITGA1/ABCA1/GRIP1/EFNA5/MS4A4A/CD177/OLR1	9
CC	GO:0030286	dynein complex	3/272	54/19520	0.0394328470994346	0.607656101511201	0.595106241986319	NME8/DRC1/DNAI7	3
CC	GO:0031233	intrinsic component of external side of plasma membrane	2/272	23/19520	0.0403822092776431	0.607656101511201	0.595106241986319	EFNA5/FOLR3	2
CC	GO:0030057	desmosome	2/272	25/19520	0.0470265343805148	0.675472039283757	0.661521584108676	DSC2/KAZN	2
MF	GO:0015485	cholesterol binding	5/266	50/18337	0.000769142215934101	0.219356499212776	0.211853359400669	OSBPL1A/ABCA1/OSBPL10/PMP2/PROM1	5
MF	GO:0043178	alcohol binding	6/266	86/18337	0.00157071677636768	0.219356499212776	0.211853359400669	OSBPL1A/ABCA1/OSBPL10/PMP2/PROM1/RPH3A	6
MF	GO:0032934	sterol binding	5/266	60/18337	0.00176289499644689	0.219356499212776	0.211853359400669	OSBPL1A/ABCA1/OSBPL10/PMP2/PROM1	5
MF	GO:0008381	mechanosensitive ion channel activity	3/266	17/18337	0.00176544466167224	0.219356499212776	0.211853359400669	TMC6/PIEZO1/FAM155A	3
MF	GO:0005496	steroid binding	6/266	100/18337	0.00336761770189883	0.334741199568744	0.323291299382288	OSBPL1A/ABCA1/OSBPL10/PMP2/PROM1/KL	6
MF	GO:0005539	glycosaminoglycan binding	9/266	228/18337	0.00621223810122134	0.404341008663786	0.390510430902651	COL5A3/IGHM/NELL2/PGLYRP1/TGFBR3/FGF9/LYVE1/TENM1/CCL23	9
MF	GO:0005544	calcium-dependent phospholipid binding	4/266	54/18337	0.00775659352544206	0.404341008663786	0.390510430902651	ANXA8/ANXA9/ANXA3/RPH3A	4
MF	GO:0015651	quaternary ammonium group transmembrane transporter activity	2/266	10/18337	0.00873642675860285	0.404341008663786	0.390510430902651	SLC22A4/SLC22A1	2
MF	GO:0015267	channel activity	14/266	477/18337	0.0101322507264084	0.404341008663786	0.390510430902651	TMC6/PIEZO1/CHRNA10/CACNA1E/GABRB2/KCNH7/CLIC3/SLC26A8/FAM155A/P2RX5/ANXA9/KCNH8/GJB6/SCN3A	14
MF	GO:0005216	ion channel activity	13/266	429/18337	0.0101553877340031	0.404341008663786	0.390510430902651	TMC6/PIEZO1/CHRNA10/CACNA1E/GABRB2/KCNH7/CLIC3/SLC26A8/FAM155A/P2RX5/ANXA9/KCNH8/SCN3A	13
MF	GO:0022803	passive transmembrane transporter activity	14/266	478/18337	0.0103063369164279	0.404341008663786	0.390510430902651	TMC6/PIEZO1/CHRNA10/CACNA1E/GABRB2/KCNH7/CLIC3/SLC26A8/FAM155A/P2RX5/ANXA9/KCNH8/GJB6/SCN3A	14
MF	GO:0022836	gated channel activity	11/266	337/18337	0.0104632298375605	0.404341008663786	0.390510430902651	TMC6/PIEZO1/CHRNA10/CACNA1E/GABRB2/KCNH7/CLIC3/FAM155A/P2RX5/KCNH8/SCN3A	11
MF	GO:0086080	protein binding involved in heterotypic cell-cell adhesion	2/266	11/18337	0.0105763241702801	0.404341008663786	0.390510430902651	CXADR/DSC2	2
MF	GO:0097157	pre-mRNA intronic binding	2/266	12/18337	0.0125710556858693	0.429517609472161	0.414825860254804	HNRNPL/SOX9	2
MF	GO:0015248	sterol transporter activity	3/266	34/18337	0.0129633081329626	0.429517609472161	0.414825860254804	OSBPL1A/ABCA1/OSBPL10	3
MF	GO:0004859	phospholipase inhibitor activity	2/266	13/18337	0.0147157767615813	0.434725359161354	0.419855477660865	ANXA9/ANXA3	2
MF	GO:0005543	phospholipid binding	13/266	451/18337	0.014869881500489	0.434725359161354	0.419855477660865	ANXA8/SNX22/RASA4/PASK/OSBPL1A/ABCA1/ANXA9/IGHM/LPAR4/OSBPL10/ANXA3/ALOX15/RPH3A	13
MF	GO:0005126	cytokine receptor binding	9/266	270/18337	0.017379830670317	0.454391898114389	0.438849318098404	LTB/OSM/TLR5/SPRED2/ITCH/EFNA5/TGFBR3/PRL/CCL23	9
MF	GO:0048487	beta-tubulin binding	3/266	38/18337	0.0175188930807576	0.454391898114389	0.438849318098404	DNAI7/FGF13/GJB6	3
MF	GO:0019842	vitamin binding	6/266	145/18337	0.0192449378382069	0.454391898114389	0.438849318098404	SPTLC3/MTARC1/GADL1/TCN1/FOLR3/KL	6
MF	GO:0045125	bioactive lipid receptor activity	2/266	15/18337	0.0194363425987351	0.454391898114389	0.438849318098404	S1PR3/LPAR4	2
MF	GO:0003953	NAD+ nucleosidase activity	2/266	16/18337	0.0220030252887492	0.454391898114389	0.438849318098404	IL18RAP/IL1R1	2
MF	GO:0050135	NAD(P)+ nucleosidase activity	2/266	16/18337	0.0220030252887492	0.454391898114389	0.438849318098404	IL18RAP/IL1R1	2
MF	GO:0061809	NAD+ nucleotidase, cyclic ADP-ribose generating	2/266	16/18337	0.0220030252887492	0.454391898114389	0.438849318098404	IL18RAP/IL1R1	2
MF	GO:0008307	structural constituent of muscle	3/266	42/18337	0.0228567353176252	0.454391898114389	0.438849318098404	TTN/TPM2/ASPH	3
MF	GO:0042834	peptidoglycan binding	2/266	18/18337	0.0275270452496532	0.488605053181345	0.47189220427977	IGHM/PGLYRP1	2
MF	GO:0055102	lipase inhibitor activity	2/266	18/18337	0.0275270452496532	0.488605053181345	0.47189220427977	ANXA9/ANXA3	2
MF	GO:0140416	transcription regulator inhibitor activity	2/266	18/18337	0.0275270452496532	0.488605053181345	0.47189220427977	ID3/TAF3	2
MF	GO:0005546	phosphatidylinositol-4,5-bisphosphate binding	4/266	81/18337	0.0301981468585955	0.517533758231792	0.499831396280202	ANXA8/ANXA9/ALOX15/RPH3A	4
MF	GO:0008201	heparin binding	6/266	164/18337	0.0326217108194559	0.537778970074054	0.519384115966893	COL5A3/NELL2/TGFBR3/FGF9/TENM1/CCL23	6
MF	GO:0016408	C-acyltransferase activity	2/266	20/18337	0.0335435574895285	0.537778970074054	0.519384115966893	ACSM2A/SPTLC3	2
MF	GO:0008013	beta-catenin binding	4/266	85/18337	0.0351616444318193	0.54456290481097	0.52593600464641	CXADR/SOX9/GRIP1/AXIN2	4
MF	GO:0015101	organic cation transmembrane transporter activity	2/266	22/18337	0.0400198330308524	0.54456290481097	0.52593600464641	SLC22A4/SLC22A1	2
MF	GO:0033691	sialic acid binding	2/266	22/18337	0.0400198330308524	0.54456290481097	0.52593600464641	SIGLEC8/SIGLEC6	2
MF	GO:0016493	C-C chemokine receptor activity	2/266	23/18337	0.04342055625276	0.54456290481097	0.52593600464641	CCR7/ACKR4	2
MF	GO:0017134	fibroblast growth factor binding	2/266	23/18337	0.04342055625276	0.54456290481097	0.52593600464641	TGFBR3/KL	2
MF	GO:0030170	pyridoxal phosphate binding	3/266	55/18337	0.045591298047674	0.54456290481097	0.52593600464641	SPTLC3/MTARC1/GADL1	3
MF	GO:0070279	vitamin B6 binding	3/266	55/18337	0.045591298047674	0.54456290481097	0.52593600464641	SPTLC3/MTARC1/GADL1	3
MF	GO:0016702	oxidoreductase activity, acting on single donors with incorporation of molecular oxygen, incorporation of two atoms of oxygen	2/266	24/18337	0.0469246074147497	0.54456290481097	0.52593600464641	IDO1/ALOX15	2
MF	GO:0019957	C-C chemokine binding	2/266	24/18337	0.0469246074147497	0.54456290481097	0.52593600464641	CCR7/ACKR4	2
MF	GO:0019955	cytokine binding	5/266	136/18337	0.0482800123463743	0.54456290481097	0.52593600464641	CCR7/IL1R1/NOG/ACKR4/TGFBR3	5
