# Supplementary material for: Integrated Analysis of Immune-Related circRNA-miRNA-mRNA Regulatory Network in Ischemic Stroke
Source: Front Neurol. 2022 Jun 15;13:889855. doi: 10.3389/fneur.2022.889855 (PMC9240315; doi:10.3389/fneur.2022.889855)
Supplement: Supplementary file 2 [file Data_Sheet_1.ZIP › KEGG.txt]

ID	Description	GeneRatio	BgRatio	pvalue	p.adjust	qvalue	geneID	Count
hsa04610	Complement and coagulation cascades	5/117	85/8115	0.007502157157092	0.943430334149529	0.943430334149529	F12/F5/VSIG4/C1QC/CFD	5
hsa04060	Cytokine-cytokine receptor interaction	10/117	295/8115	0.00998338977936009	0.943430334149529	0.943430334149529	LTB/TNFRSF25/IL18RAP/CD27/CCR7/IL1R1/OSM/ACKR4/PRL/CCL23	10
hsa00380	Tryptophan metabolism	3/117	42/8115	0.0222994198983859	0.970078579705935	0.970078579705935	IDO1/TPH1/MAOA	3
hsa04662	B cell receptor signaling pathway	4/117	82/8115	0.0303717771219902	0.970078579705935	0.970078579705935	CD79B/LILRA5/CD19/CD72	4
hsa04151	PI3K-Akt signaling pathway	10/117	354/8115	0.0313431874699325	0.970078579705935	0.970078579705935	CD19/OSM/TGFA/ITGA1/TCL1A/LPAR4/EFNA5/PRL/FGF9/COL4A3	10
hsa00770	Pantothenate and CoA biosynthesis	2/117	21/8115	0.0362062101637959	0.970078579705935	0.970078579705935	GADL1/BCAT1	2
