# Supplementary material for: Integrated Analysis of Immune-Related circRNA-miRNA-mRNA Regulatory Network in Ischemic Stroke
Source: Front Neurol. 2022 Jun 15;13:889855. doi: 10.3389/fneur.2022.889855 (PMC9240315; doi:10.3389/fneur.2022.889855)
Supplement: Supplementary file 3 [file Data_Sheet_2.ZIP]

Archive with 6 entries (6 files):
- 1.perdict miRNA.csv
- 2.intersection miRNA.txt
- 3.predict mRNA(mirDB).csv
- 4.intersection mRNA.txt
- 5.miRNA-mRNA.csv
- 6.circRNA-miRNA.csv
