# Supplementary material for: Integrated Analysis of Immune-Related circRNA-miRNA-mRNA Regulatory Network in Ischemic Stroke
Source: Front Neurol. 2022 Jun 15;13:889855. doi: 10.3389/fneur.2022.889855 (PMC9240315; doi:10.3389/fneur.2022.889855)
Supplement: Supplementary file 3 [file Data_Sheet_2.ZIP › 1.perdict miRNA.csv]

circRNA	miRNA
hsa_circ_0003053	hsa-miR-1179
hsa_circ_0003053	hsa-miR-1288
hsa_circ_0003053	hsa-miR-548p
hsa_circ_0003053	hsa-miR-578
hsa_circ_0003053	hsa-miR-581
hsa_circ_0003053	hsa-miR-665
hsa_circ_0003053	hsa-miR-766
hsa_circ_0040834	hsa-miR-1233
hsa_circ_0040834	hsa-miR-1236
hsa_circ_0040834	hsa-miR-1248
hsa_circ_0040834	hsa-miR-1286
hsa_circ_0040834	hsa-miR-192
hsa_circ_0040834	hsa-miR-197
hsa_circ_0040834	hsa-miR-215
hsa_circ_0040834	hsa-miR-338-3p
hsa_circ_0040834	hsa-miR-548k
hsa_circ_0040834	hsa-miR-585
hsa_circ_0040834	hsa-miR-615-5p
hsa_circ_0040834	hsa-miR-635
hsa_circ_0040834	hsa-miR-639
hsa_circ_0040834	hsa-miR-657
hsa_circ_0040834	hsa-miR-663b
hsa_circ_0040834	hsa-miR-671-5p
hsa_circ_0040834	hsa-miR-766
hsa_circ_0040834	hsa-miR-940
hsa_circ_0134356	hsa-miR-1184
hsa_circ_0134356	hsa-miR-1197
hsa_circ_0134356	hsa-miR-1205
hsa_circ_0134356	hsa-miR-1236
hsa_circ_0134356	hsa-miR-1246
hsa_circ_0134356	hsa-miR-1247
hsa_circ_0134356	hsa-miR-1276
hsa_circ_0134356	hsa-miR-1288
hsa_circ_0134356	hsa-miR-1290
hsa_circ_0134356	hsa-miR-197
hsa_circ_0134356	hsa-miR-324-5p
hsa_circ_0134356	hsa-miR-346
hsa_circ_0134356	hsa-miR-370
hsa_circ_0134356	hsa-miR-486-3p
hsa_circ_0134356	hsa-miR-503
hsa_circ_0134356	hsa-miR-512-5p
hsa_circ_0134356	hsa-miR-513a-5p
hsa_circ_0134356	hsa-miR-516b
hsa_circ_0134356	hsa-miR-532-3p
hsa_circ_0134356	hsa-miR-545
hsa_circ_0134356	hsa-miR-548p
hsa_circ_0134356	hsa-miR-549
hsa_circ_0134356	hsa-miR-574-5p
hsa_circ_0134356	hsa-miR-578
hsa_circ_0134356	hsa-miR-583
hsa_circ_0134356	hsa-miR-607
hsa_circ_0134356	hsa-miR-616
hsa_circ_0134356	hsa-miR-626
hsa_circ_0134356	hsa-miR-636
hsa_circ_0134356	hsa-miR-644
hsa_circ_0134356	hsa-miR-646
hsa_circ_0134356	hsa-miR-647
hsa_circ_0134356	hsa-miR-7
hsa_circ_0134356	hsa-miR-758
hsa_circ_0134356	hsa-miR-766
hsa_circ_0134356	hsa-miR-942
hsa_circ_0092859	hsa-miR-1179
hsa_circ_0092859	hsa-miR-1206
hsa_circ_0092859	hsa-miR-1229
hsa_circ_0092859	hsa-miR-1231
hsa_circ_0092859	hsa-miR-1236
hsa_circ_0092859	hsa-miR-1238
hsa_circ_0092859	hsa-miR-1248
hsa_circ_0092859	hsa-miR-1278
hsa_circ_0092859	hsa-miR-1299
hsa_circ_0092859	hsa-miR-145
hsa_circ_0092859	hsa-miR-182
hsa_circ_0092859	hsa-miR-188-3p
hsa_circ_0092859	hsa-miR-335
hsa_circ_0092859	hsa-miR-375
hsa_circ_0092859	hsa-miR-498
hsa_circ_0092859	hsa-miR-507
hsa_circ_0092859	hsa-miR-510
hsa_circ_0092859	hsa-miR-515-5p
hsa_circ_0092859	hsa-miR-516a-5p
hsa_circ_0092859	hsa-miR-516b
hsa_circ_0092859	hsa-miR-518a-5p
hsa_circ_0092859	hsa-miR-520f
hsa_circ_0092859	hsa-miR-524-3p
hsa_circ_0092859	hsa-miR-525-3p
hsa_circ_0092859	hsa-miR-526b
hsa_circ_0092859	hsa-miR-527
hsa_circ_0092859	hsa-miR-532-3p
hsa_circ_0092859	hsa-miR-556-5p
hsa_circ_0092859	hsa-miR-557
hsa_circ_0092859	hsa-miR-558
hsa_circ_0092859	hsa-miR-578
hsa_circ_0092859	hsa-miR-595
hsa_circ_0092859	hsa-miR-607
hsa_circ_0092859	hsa-miR-649
hsa_circ_0092859	hsa-miR-766
hsa_circ_0092859	hsa-miR-767-3p
hsa_circ_0092859	hsa-miR-942
hsa_circ_0127785	hsa-miR-1179
hsa_circ_0127785	hsa-miR-1257
hsa_circ_0127785	hsa-miR-1264
hsa_circ_0127785	hsa-miR-140-3p
hsa_circ_0127785	hsa-miR-338-3p
hsa_circ_0127785	hsa-miR-377
hsa_circ_0127785	hsa-miR-384
hsa_circ_0127785	hsa-miR-568
hsa_circ_0127785	hsa-miR-581
hsa_circ_0127785	hsa-miR-589
hsa_circ_0127785	hsa-miR-629
hsa_circ_0127785	hsa-miR-630
hsa_circ_0127785	hsa-miR-766
hsa_circ_0127785	hsa-miR-767-5p
hsa_circ_0004605	hsa-miR-1283
hsa_circ_0004605	hsa-miR-149
hsa_circ_0004605	hsa-miR-361-3p
hsa_circ_0004605	hsa-miR-370
hsa_circ_0004605	hsa-miR-495
hsa_circ_0004605	hsa-miR-507
hsa_circ_0004605	hsa-miR-515-5p
hsa_circ_0004605	hsa-miR-526b
hsa_circ_0004605	hsa-miR-557
hsa_circ_0004605	hsa-miR-561
hsa_circ_0004605	hsa-miR-578
hsa_circ_0004605	hsa-miR-582-3p
hsa_circ_0004605	hsa-miR-604
hsa_circ_0004605	hsa-miR-607
hsa_circ_0004605	hsa-miR-622
hsa_circ_0004605	hsa-miR-626
hsa_circ_0004605	hsa-miR-647
hsa_circ_0004605	hsa-miR-767-3p
hsa_circ_0004605	hsa-miR-889
hsa_circ_0004605	hsa-miR-892b
hsa_circ_0036322	hsa-miR-1243
hsa_circ_0036322	hsa-miR-149
hsa_circ_0036322	hsa-miR-503
hsa_circ_0036322	hsa-miR-567
hsa_circ_0036322	hsa-miR-646
hsa_circ_0036322	hsa-miR-653
hsa_circ_0052877	hsa-miR-1197
hsa_circ_0052877	hsa-miR-1251
hsa_circ_0052877	hsa-miR-1276
hsa_circ_0052877	hsa-miR-1298
hsa_circ_0052877	hsa-miR-1324
hsa_circ_0052877	hsa-miR-508-3p
hsa_circ_0052877	hsa-miR-562
hsa_circ_0052877	hsa-miR-576-5p
hsa_circ_0052877	hsa-miR-634
hsa_circ_0035208	hsa-miR-1178
hsa_circ_0035208	hsa-miR-1228
hsa_circ_0035208	hsa-miR-591
hsa_circ_0035208	hsa-miR-659
hsa_circ_0035208	hsa-miR-767-3p
hsa_circ_0035208	hsa-miR-892a
hsa_circ_0081986	hsa-miR-1227
hsa_circ_0081986	hsa-miR-431
hsa_circ_0081986	hsa-miR-513a-5p
hsa_circ_0081986	hsa-miR-545
hsa_circ_0081986	hsa-miR-589
hsa_circ_0081986	hsa-miR-619
hsa_circ_0081986	hsa-miR-624
hsa_circ_0081986	hsa-miR-636
hsa_circ_0081986	hsa-miR-665
hsa_circ_0081986	hsa-miR-876-3p
hsa_circ_0053064	hsa-miR-1182
hsa_circ_0053064	hsa-miR-1298
hsa_circ_0053064	hsa-miR-1305
hsa_circ_0053064	hsa-miR-146b-3p
hsa_circ_0053064	hsa-miR-203
hsa_circ_0053064	hsa-miR-330-3p
hsa_circ_0053064	hsa-miR-346
hsa_circ_0053064	hsa-miR-361-3p
hsa_circ_0053064	hsa-miR-370
hsa_circ_0053064	hsa-miR-431
hsa_circ_0053064	hsa-miR-498
hsa_circ_0053064	hsa-miR-510
hsa_circ_0053064	hsa-miR-512-5p
hsa_circ_0053064	hsa-miR-526b
hsa_circ_0053064	hsa-miR-545
hsa_circ_0053064	hsa-miR-548p
hsa_circ_0053064	hsa-miR-578
hsa_circ_0053064	hsa-miR-581
hsa_circ_0053064	hsa-miR-589
hsa_circ_0053064	hsa-miR-599
hsa_circ_0053064	hsa-miR-636
hsa_circ_0053064	hsa-miR-874
hsa_circ_0053064	hsa-miR-885-3p
hsa_circ_0053064	hsa-miR-889
hsa_circ_0053064	hsa-miR-940
hsa_circ_0041685	hsa-miR-1200
hsa_circ_0041685	hsa-miR-1231
hsa_circ_0041685	hsa-miR-1264
hsa_circ_0041685	hsa-miR-142-3p
hsa_circ_0041685	hsa-miR-217
hsa_circ_0041685	hsa-miR-338-3p
hsa_circ_0041685	hsa-miR-370
hsa_circ_0041685	hsa-miR-502-5p
hsa_circ_0041685	hsa-miR-582-3p
hsa_circ_0041685	hsa-miR-616
hsa_circ_0041685	hsa-miR-618
hsa_circ_0041685	hsa-miR-636
hsa_circ_0041685	hsa-miR-639
hsa_circ_0041685	hsa-miR-649
hsa_circ_0041685	hsa-miR-661
hsa_circ_0041685	hsa-miR-942
hsa_circ_0059662	hsa-miR-1257
hsa_circ_0059662	hsa-miR-1270
hsa_circ_0059662	hsa-miR-1281
hsa_circ_0059662	hsa-miR-1286
hsa_circ_0059662	hsa-miR-1825
hsa_circ_0059662	hsa-miR-188-3p
hsa_circ_0059662	hsa-miR-197
hsa_circ_0059662	hsa-miR-512-5p
hsa_circ_0059662	hsa-miR-516b
hsa_circ_0059662	hsa-miR-518a-5p
hsa_circ_0059662	hsa-miR-527
hsa_circ_0059662	hsa-miR-548b-3p
hsa_circ_0059662	hsa-miR-576-3p
hsa_circ_0059662	hsa-miR-579
hsa_circ_0059662	hsa-miR-602
hsa_circ_0059662	hsa-miR-620
hsa_circ_0059662	hsa-miR-636
hsa_circ_0059662	hsa-miR-640
hsa_circ_0059662	hsa-miR-663b
hsa_circ_0059662	hsa-miR-921
hsa_circ_0094705	hsa-miR-1248
hsa_circ_0094705	hsa-miR-1265
hsa_circ_0094705	hsa-miR-149
hsa_circ_0094705	hsa-miR-338-5p
hsa_circ_0094705	hsa-miR-384
hsa_circ_0094705	hsa-miR-572
hsa_circ_0094705	hsa-miR-587
hsa_circ_0094705	hsa-miR-605
hsa_circ_0094705	hsa-miR-626
hsa_circ_0094705	hsa-miR-671-5p
hsa_circ_0094705	hsa-miR-892b
hsa_circ_0094809	hsa-miR-1228
hsa_circ_0094809	hsa-miR-1238
hsa_circ_0094809	hsa-miR-1245
hsa_circ_0094809	hsa-miR-1303
hsa_circ_0094809	hsa-miR-1324
hsa_circ_0094809	hsa-miR-145
hsa_circ_0094809	hsa-miR-1825
hsa_circ_0094809	hsa-miR-217
hsa_circ_0094809	hsa-miR-223
hsa_circ_0094809	hsa-miR-324-5p
hsa_circ_0094809	hsa-miR-370
hsa_circ_0094809	hsa-miR-377
hsa_circ_0094809	hsa-miR-409-3p
hsa_circ_0094809	hsa-miR-492
hsa_circ_0094809	hsa-miR-496
hsa_circ_0094809	hsa-miR-518a-5p
hsa_circ_0094809	hsa-miR-527
hsa_circ_0094809	hsa-miR-532-3p
hsa_circ_0094809	hsa-miR-558
hsa_circ_0094809	hsa-miR-587
hsa_circ_0094809	hsa-miR-629
hsa_circ_0094809	hsa-miR-637
hsa_circ_0094809	hsa-miR-651
hsa_circ_0094809	hsa-miR-921
hsa_circ_0094809	hsa-miR-935
hsa_circ_0094809	hsa-miR-936
hsa_circ_0094809	hsa-miR-942
hsa_circ_0139387	hsa-miR-1179
hsa_circ_0139387	hsa-miR-1252
hsa_circ_0139387	hsa-miR-1264
hsa_circ_0139387	hsa-miR-1299
hsa_circ_0139387	hsa-miR-1305
hsa_circ_0139387	hsa-miR-1324
hsa_circ_0139387	hsa-miR-182
hsa_circ_0139387	hsa-miR-186
hsa_circ_0139387	hsa-miR-188-3p
hsa_circ_0139387	hsa-miR-203
hsa_circ_0139387	hsa-miR-296-5p
hsa_circ_0139387	hsa-miR-31
hsa_circ_0139387	hsa-miR-370
hsa_circ_0139387	hsa-miR-421
hsa_circ_0139387	hsa-miR-512-5p
hsa_circ_0139387	hsa-miR-515-5p
hsa_circ_0139387	hsa-miR-516b
hsa_circ_0139387	hsa-miR-548c-3p
hsa_circ_0139387	hsa-miR-562
hsa_circ_0139387	hsa-miR-576-3p
hsa_circ_0139387	hsa-miR-581
hsa_circ_0139387	hsa-miR-644
hsa_circ_0139387	hsa-miR-663b
hsa_circ_0139387	hsa-miR-766
hsa_circ_0139387	hsa-miR-942
hsa_circ_0046893?	hsa-miR-1245
hsa_circ_0046893?	hsa-miR-520g
hsa_circ_0046893?	hsa-miR-520h
hsa_circ_0034421	hsa-miR-1179
hsa_circ_0034421	hsa-miR-1184
hsa_circ_0034421	hsa-miR-1197
hsa_circ_0034421	hsa-miR-1200
hsa_circ_0034421	hsa-miR-1203
hsa_circ_0034421	hsa-miR-1205
hsa_circ_0034421	hsa-miR-1227
hsa_circ_0034421	hsa-miR-1228
hsa_circ_0034421	hsa-miR-1231
hsa_circ_0034421	hsa-miR-1233
hsa_circ_0034421	hsa-miR-1236
hsa_circ_0034421	hsa-miR-1238
hsa_circ_0034421	hsa-miR-1243
hsa_circ_0034421	hsa-miR-1256
hsa_circ_0034421	hsa-miR-1265
hsa_circ_0034421	hsa-miR-1286
hsa_circ_0034421	hsa-miR-1287
hsa_circ_0034421	hsa-miR-1299
hsa_circ_0034421	hsa-miR-1304
hsa_circ_0034421	hsa-miR-136
hsa_circ_0034421	hsa-miR-146b-3p
hsa_circ_0034421	hsa-miR-184
hsa_circ_0034421	hsa-miR-187
hsa_circ_0034421	hsa-miR-197
hsa_circ_0034421	hsa-miR-210
hsa_circ_0034421	hsa-miR-296-5p
hsa_circ_0034421	hsa-miR-326
hsa_circ_0034421	hsa-miR-330-3p
hsa_circ_0034421	hsa-miR-330-5p
hsa_circ_0034421	hsa-miR-331-3p
hsa_circ_0034421	hsa-miR-370
hsa_circ_0034421	hsa-miR-375
hsa_circ_0034421	hsa-miR-421
hsa_circ_0034421	hsa-miR-431
hsa_circ_0034421	hsa-miR-432
hsa_circ_0034421	hsa-miR-486-3p
hsa_circ_0034421	hsa-miR-502-5p
hsa_circ_0034421	hsa-miR-503
hsa_circ_0034421	hsa-miR-507
hsa_circ_0034421	hsa-miR-512-5p
hsa_circ_0034421	hsa-miR-513a-5p
hsa_circ_0034421	hsa-miR-515-5p
hsa_circ_0034421	hsa-miR-554
hsa_circ_0034421	hsa-miR-557
hsa_circ_0034421	hsa-miR-572
hsa_circ_0034421	hsa-miR-578
hsa_circ_0034421	hsa-miR-581
hsa_circ_0034421	hsa-miR-591
hsa_circ_0034421	hsa-miR-593
hsa_circ_0034421	hsa-miR-616
hsa_circ_0034421	hsa-miR-626
hsa_circ_0034421	hsa-miR-637
hsa_circ_0034421	hsa-miR-653
hsa_circ_0034421	hsa-miR-658
hsa_circ_0034421	hsa-miR-663b
hsa_circ_0034421	hsa-miR-665
hsa_circ_0034421	hsa-miR-766
hsa_circ_0034421	hsa-miR-873
hsa_circ_0034421	hsa-miR-933
hsa_circ_0075008?	hsa-miR-1252
hsa_circ_0075008?	hsa-miR-1288
hsa_circ_0075008?	hsa-miR-1305
hsa_circ_0075008?	hsa-miR-139-5p
hsa_circ_0075008?	hsa-miR-330-3p
hsa_circ_0075008?	hsa-miR-421
hsa_circ_0075008?	hsa-miR-451
hsa_circ_0075008?	hsa-miR-486-3p
hsa_circ_0075008?	hsa-miR-507
hsa_circ_0075008?	hsa-miR-520g
hsa_circ_0075008?	hsa-miR-520h
hsa_circ_0075008?	hsa-miR-526b
hsa_circ_0075008?	hsa-miR-548g
hsa_circ_0075008?	hsa-miR-557
hsa_circ_0075008?	hsa-miR-578
hsa_circ_0075008?	hsa-miR-587
hsa_circ_0075008?	hsa-miR-589
hsa_circ_0075008?	hsa-miR-607
hsa_circ_0075008?	hsa-miR-626
hsa_circ_0075008?	hsa-miR-647
hsa_circ_0075008?	hsa-miR-651
hsa_circ_0075008?	hsa-miR-767-5p
hsa_circ_0075008?	hsa-miR-876-3p
hsa_circ_0075008?	hsa-miR-891b
hsa_circ_0075008?	hsa-miR-924
hsa_circ_0126075	hsa-miR-1183
hsa_circ_0126075	hsa-miR-1184
hsa_circ_0126075	hsa-miR-1203
hsa_circ_0126075	hsa-miR-1205
hsa_circ_0126075	hsa-miR-1206
hsa_circ_0126075	hsa-miR-1224-3p
hsa_circ_0126075	hsa-miR-1234
hsa_circ_0126075	hsa-miR-1244
hsa_circ_0126075	hsa-miR-1263
hsa_circ_0126075	hsa-miR-1280
hsa_circ_0126075	hsa-miR-1305
hsa_circ_0126075	hsa-miR-1307
hsa_circ_0126075	hsa-miR-149
hsa_circ_0126075	hsa-miR-1825
hsa_circ_0126075	hsa-miR-188-3p
hsa_circ_0126075	hsa-miR-338-3p
hsa_circ_0126075	hsa-miR-384
hsa_circ_0126075	hsa-miR-498
hsa_circ_0126075	hsa-miR-513a-3p
hsa_circ_0126075	hsa-miR-516a-5p
hsa_circ_0126075	hsa-miR-532-3p
hsa_circ_0126075	hsa-miR-567
hsa_circ_0126075	hsa-miR-579
hsa_circ_0126075	hsa-miR-582-3p
hsa_circ_0126075	hsa-miR-584
hsa_circ_0126075	hsa-miR-607
hsa_circ_0126075	hsa-miR-615-5p
hsa_circ_0126075	hsa-miR-616
hsa_circ_0126075	hsa-miR-626
hsa_circ_0126075	hsa-miR-644
hsa_circ_0126075	hsa-miR-657
hsa_circ_0126075	hsa-miR-661
hsa_circ_0126075	hsa-miR-662
hsa_circ_0126075	hsa-miR-766
hsa_circ_0126075	hsa-miR-876-3p
hsa_circ_0126075	hsa-miR-885-3p
hsa_circ_0126075	hsa-miR-890
hsa_circ_0024722	hsa-miR-1205
hsa_circ_0024722	hsa-miR-1273
hsa_circ_0024722	hsa-miR-1287
hsa_circ_0024722	hsa-miR-182
hsa_circ_0024722	hsa-miR-432
hsa_circ_0024722	hsa-miR-451
hsa_circ_0024722	hsa-miR-548g
hsa_circ_0024722	hsa-miR-570
hsa_circ_0024722	hsa-miR-623
hsa_circ_0024722	hsa-miR-657
hsa_circ_0024722	hsa-miR-891b
hsa_circ_0024722	hsa-miR-892a
hsa_circ_0105630	hsa-miR-1179
hsa_circ_0105630	hsa-miR-1243
hsa_circ_0105630	hsa-miR-1245
hsa_circ_0105630	hsa-miR-1304
hsa_circ_0105630	hsa-miR-1322
hsa_circ_0105630	hsa-miR-194
hsa_circ_0105630	hsa-miR-203
hsa_circ_0105630	hsa-miR-324-5p
hsa_circ_0105630	hsa-miR-383
hsa_circ_0105630	hsa-miR-431
hsa_circ_0105630	hsa-miR-494
hsa_circ_0105630	hsa-miR-508-3p
hsa_circ_0105630	hsa-miR-545
hsa_circ_0105630	hsa-miR-548p
hsa_circ_0105630	hsa-miR-561
hsa_circ_0105630	hsa-miR-574-5p
hsa_circ_0105630	hsa-miR-576-3p
hsa_circ_0105630	hsa-miR-587
hsa_circ_0105630	hsa-miR-607
hsa_circ_0105630	hsa-miR-615-3p
hsa_circ_0105630	hsa-miR-626
hsa_circ_0105630	hsa-miR-634
hsa_circ_0105630	hsa-miR-657
hsa_circ_0105630	hsa-miR-659
hsa_circ_0127055	hsa-miR-1236
hsa_circ_0127055	hsa-miR-516b
hsa_circ_0127055	hsa-miR-548k
hsa_circ_0127055	hsa-miR-651
hsa_circ_0085199	hsa-miR-1206
hsa_circ_0085199	hsa-miR-1248
hsa_circ_0085199	hsa-miR-1258
hsa_circ_0085199	hsa-miR-186
hsa_circ_0085199	hsa-miR-503
hsa_circ_0085199	hsa-miR-507
hsa_circ_0085199	hsa-miR-524-3p
hsa_circ_0085199	hsa-miR-525-3p
hsa_circ_0085199	hsa-miR-557
hsa_circ_0085199	hsa-miR-576-3p
hsa_circ_0085199	hsa-miR-587
hsa_circ_0085199	hsa-miR-628-3p
hsa_circ_0085199	hsa-miR-640
hsa_circ_0085199	hsa-miR-646
hsa_circ_0085199	hsa-miR-651
hsa_circ_0085199	hsa-miR-663b
hsa_circ_0085199	hsa-miR-7
hsa_circ_0085199	hsa-miR-767-3p
hsa_circ_0085199	hsa-miR-885-3p
hsa_circ_0085199	hsa-miR-935
hsa_circ_0023827	hsa-miR-1178
hsa_circ_0023827	hsa-miR-1180
hsa_circ_0023827	hsa-miR-1184
hsa_circ_0023827	hsa-miR-1197
hsa_circ_0023827	hsa-miR-1200
hsa_circ_0023827	hsa-miR-1204
hsa_circ_0023827	hsa-miR-1205
hsa_circ_0023827	hsa-miR-1208
hsa_circ_0023827	hsa-miR-1225-5p
hsa_circ_0023827	hsa-miR-1228
hsa_circ_0023827	hsa-miR-1234
hsa_circ_0023827	hsa-miR-1238
hsa_circ_0023827	hsa-miR-1243
hsa_circ_0023827	hsa-miR-1247
hsa_circ_0023827	hsa-miR-1248
hsa_circ_0023827	hsa-miR-1249
hsa_circ_0023827	hsa-miR-1252
hsa_circ_0023827	hsa-miR-1256
hsa_circ_0023827	hsa-miR-1258
hsa_circ_0023827	hsa-miR-1265
hsa_circ_0023827	hsa-miR-1270
hsa_circ_0023827	hsa-miR-1272
hsa_circ_0023827	hsa-miR-1279
hsa_circ_0023827	hsa-miR-1281
hsa_circ_0023827	hsa-miR-1286
hsa_circ_0023827	hsa-miR-1287
hsa_circ_0023827	hsa-miR-1295
hsa_circ_0023827	hsa-miR-1299
hsa_circ_0023827	hsa-miR-1322
hsa_circ_0023827	hsa-miR-136
hsa_circ_0023827	hsa-miR-140-3p
hsa_circ_0023827	hsa-miR-144
hsa_circ_0023827	hsa-miR-145
hsa_circ_0023827	hsa-miR-1825
hsa_circ_0023827	hsa-miR-1827
hsa_circ_0023827	hsa-miR-183
hsa_circ_0023827	hsa-miR-187
hsa_circ_0023827	hsa-miR-188-3p
hsa_circ_0023827	hsa-miR-198
hsa_circ_0023827	hsa-miR-203
hsa_circ_0023827	hsa-miR-210
hsa_circ_0023827	hsa-miR-330-3p
hsa_circ_0023827	hsa-miR-338-3p
hsa_circ_0023827	hsa-miR-370
hsa_circ_0023827	hsa-miR-377
hsa_circ_0023827	hsa-miR-409-3p
hsa_circ_0023827	hsa-miR-431
hsa_circ_0023827	hsa-miR-432
hsa_circ_0023827	hsa-miR-433
hsa_circ_0023827	hsa-miR-485-3p
hsa_circ_0023827	hsa-miR-486-3p
hsa_circ_0023827	hsa-miR-488
hsa_circ_0023827	hsa-miR-492
hsa_circ_0023827	hsa-miR-508-3p
hsa_circ_0023827	hsa-miR-512-5p
hsa_circ_0023827	hsa-miR-515-5p
hsa_circ_0023827	hsa-miR-518a-5p
hsa_circ_0023827	hsa-miR-521
hsa_circ_0023827	hsa-miR-526b
hsa_circ_0023827	hsa-miR-527
hsa_circ_0023827	hsa-miR-545
hsa_circ_0023827	hsa-miR-548g
hsa_circ_0023827	hsa-miR-548l
hsa_circ_0023827	hsa-miR-567
hsa_circ_0023827	hsa-miR-568
hsa_circ_0023827	hsa-miR-572
hsa_circ_0023827	hsa-miR-576-5p
hsa_circ_0023827	hsa-miR-582-3p
hsa_circ_0023827	hsa-miR-587
hsa_circ_0023827	hsa-miR-604
hsa_circ_0023827	hsa-miR-606
hsa_circ_0023827	hsa-miR-615-5p
hsa_circ_0023827	hsa-miR-616
hsa_circ_0023827	hsa-miR-620
hsa_circ_0023827	hsa-miR-623
hsa_circ_0023827	hsa-miR-626
hsa_circ_0023827	hsa-miR-637
hsa_circ_0023827	hsa-miR-645
hsa_circ_0023827	hsa-miR-646
hsa_circ_0023827	hsa-miR-652
hsa_circ_0023827	hsa-miR-657
hsa_circ_0023827	hsa-miR-658
hsa_circ_0023827	hsa-miR-663b
hsa_circ_0023827	hsa-miR-665
hsa_circ_0023827	hsa-miR-766
hsa_circ_0023827	hsa-miR-767-3p
hsa_circ_0023827	hsa-miR-885-3p
hsa_circ_0023827	hsa-miR-890
hsa_circ_0023827	hsa-miR-892a
hsa_circ_0023827	hsa-miR-921
hsa_circ_0023827	hsa-miR-935
hsa_circ_0005855	hsa-miR-1324
hsa_circ_0005855	hsa-miR-197
hsa_circ_0005855	hsa-miR-526b
hsa_circ_0005855	hsa-miR-543
hsa_circ_0005855	hsa-miR-665
hsa_circ_0005855	hsa-miR-766
hsa_circ_0093708	hsa-miR-1197
hsa_circ_0093708	hsa-miR-1225-5p
hsa_circ_0093708	hsa-miR-1228
hsa_circ_0093708	hsa-miR-1229
hsa_circ_0093708	hsa-miR-1236
hsa_circ_0093708	hsa-miR-1244
hsa_circ_0093708	hsa-miR-1248
hsa_circ_0093708	hsa-miR-1250
hsa_circ_0093708	hsa-miR-1252
hsa_circ_0093708	hsa-miR-1263
hsa_circ_0093708	hsa-miR-1270
hsa_circ_0093708	hsa-miR-1286
hsa_circ_0093708	hsa-miR-1299
hsa_circ_0093708	hsa-miR-1305
hsa_circ_0093708	hsa-miR-21
hsa_circ_0093708	hsa-miR-324-5p
hsa_circ_0093708	hsa-miR-338-5p
hsa_circ_0093708	hsa-miR-375
hsa_circ_0093708	hsa-miR-377
hsa_circ_0093708	hsa-miR-383
hsa_circ_0093708	hsa-miR-488
hsa_circ_0093708	hsa-miR-502-5p
hsa_circ_0093708	hsa-miR-515-5p
hsa_circ_0093708	hsa-miR-516b
hsa_circ_0093708	hsa-miR-518a-5p
hsa_circ_0093708	hsa-miR-526b
hsa_circ_0093708	hsa-miR-527
hsa_circ_0093708	hsa-miR-545
hsa_circ_0093708	hsa-miR-555
hsa_circ_0093708	hsa-miR-576-5p
hsa_circ_0093708	hsa-miR-578
hsa_circ_0093708	hsa-miR-582-3p
hsa_circ_0093708	hsa-miR-587
hsa_circ_0093708	hsa-miR-590-5p
hsa_circ_0093708	hsa-miR-616
hsa_circ_0093708	hsa-miR-620
hsa_circ_0093708	hsa-miR-622
hsa_circ_0093708	hsa-miR-637
hsa_circ_0093708	hsa-miR-639
hsa_circ_0093708	hsa-miR-657
hsa_circ_0093708	hsa-miR-665
hsa_circ_0093708	hsa-miR-7
hsa_circ_0093708	hsa-miR-766
hsa_circ_0093708	hsa-miR-767-3p
hsa_circ_0093708	hsa-miR-873
hsa_circ_0093708	hsa-miR-890
hsa_circ_0093708	hsa-miR-892b
hsa_circ_0093708	hsa-miR-942
hsa_circ_0100808	hsa-miR-1178
hsa_circ_0100808	hsa-miR-1184
hsa_circ_0100808	hsa-miR-1206
hsa_circ_0100808	hsa-miR-1287
hsa_circ_0100808	hsa-miR-1305
hsa_circ_0100808	hsa-miR-145
hsa_circ_0100808	hsa-miR-149
hsa_circ_0100808	hsa-miR-182
hsa_circ_0100808	hsa-miR-296-5p
hsa_circ_0100808	hsa-miR-324-5p
hsa_circ_0100808	hsa-miR-486-3p
hsa_circ_0100808	hsa-miR-490-5p
hsa_circ_0100808	hsa-miR-503
hsa_circ_0100808	hsa-miR-545
hsa_circ_0100808	hsa-miR-556-3p
hsa_circ_0100808	hsa-miR-576-5p
hsa_circ_0100808	hsa-miR-586
hsa_circ_0100808	hsa-miR-615-3p
hsa_circ_0100808	hsa-miR-625
hsa_circ_0100808	hsa-miR-626
hsa_circ_0100808	hsa-miR-646
hsa_circ_0100808	hsa-miR-660
hsa_circ_0100808	hsa-miR-767-3p
hsa_circ_0100808	hsa-miR-873
hsa_circ_0100808	hsa-miR-876-3p
hsa_circ_0100808	hsa-miR-877
hsa_circ_0100808	hsa-miR-892b
hsa_circ_0001313	hsa-miR-1200
hsa_circ_0001313	hsa-miR-1238
hsa_circ_0001313	hsa-miR-1278
hsa_circ_0001313	hsa-miR-338-3p
hsa_circ_0001313	hsa-miR-488
hsa_circ_0001313	hsa-miR-510
hsa_circ_0001313	hsa-miR-512-5p
hsa_circ_0001313	hsa-miR-513a-5p
hsa_circ_0001313	hsa-miR-520g
hsa_circ_0001313	hsa-miR-520h
hsa_circ_0001313	hsa-miR-558
hsa_circ_0001313	hsa-miR-561
hsa_circ_0001313	hsa-miR-574-5p
hsa_circ_0001313	hsa-miR-578
hsa_circ_0001313	hsa-miR-580
hsa_circ_0001313	hsa-miR-589
hsa_circ_0001313	hsa-miR-599
hsa_circ_0001313	hsa-miR-618
hsa_circ_0001313	hsa-miR-633
hsa_circ_0001313	hsa-miR-766
hsa_circ_0046565	hsa-miR-198
hsa_circ_0046565	hsa-miR-370
hsa_circ_0046565	hsa-miR-490-5p
hsa_circ_0046565	hsa-miR-510
hsa_circ_0046565	hsa-miR-512-5p
hsa_circ_0046565	hsa-miR-558
hsa_circ_0046565	hsa-miR-568
hsa_circ_0046565	hsa-miR-604
hsa_circ_0046565	hsa-miR-624
hsa_circ_0046565	hsa-miR-635
hsa_circ_0046565	hsa-miR-647
hsa_circ_0046565	hsa-miR-7
hsa_circ_0046565	hsa-miR-873
hsa_circ_0046565	hsa-miR-891b
hsa_circ_0113001	hsa-miR-1178
hsa_circ_0113001	hsa-miR-1200
hsa_circ_0113001	hsa-miR-1236
hsa_circ_0113001	hsa-miR-1243
hsa_circ_0113001	hsa-miR-1248
hsa_circ_0113001	hsa-miR-1256
hsa_circ_0113001	hsa-miR-1261
hsa_circ_0113001	hsa-miR-1265
hsa_circ_0113001	hsa-miR-1289
hsa_circ_0113001	hsa-miR-155
hsa_circ_0113001	hsa-miR-182
hsa_circ_0113001	hsa-miR-21
hsa_circ_0113001	hsa-miR-323-3p
hsa_circ_0113001	hsa-miR-485-3p
hsa_circ_0113001	hsa-miR-486-3p
hsa_circ_0113001	hsa-miR-490-5p
hsa_circ_0113001	hsa-miR-492
hsa_circ_0113001	hsa-miR-502-5p
hsa_circ_0113001	hsa-miR-515-5p
hsa_circ_0113001	hsa-miR-518a-5p
hsa_circ_0113001	hsa-miR-527
hsa_circ_0113001	hsa-miR-532-3p
hsa_circ_0113001	hsa-miR-548b-3p
hsa_circ_0113001	hsa-miR-548g
hsa_circ_0113001	hsa-miR-549
hsa_circ_0113001	hsa-miR-558
hsa_circ_0113001	hsa-miR-576-3p
hsa_circ_0113001	hsa-miR-582-3p
hsa_circ_0113001	hsa-miR-587
hsa_circ_0113001	hsa-miR-590-5p
hsa_circ_0113001	hsa-miR-595
hsa_circ_0113001	hsa-miR-607
hsa_circ_0113001	hsa-miR-654-3p
hsa_circ_0113001	hsa-miR-661
hsa_circ_0113001	hsa-miR-766
hsa_circ_0113001	hsa-miR-877
hsa_circ_0113001	hsa-miR-889
hsa_circ_0113001	hsa-miR-891b
hsa_circ_0113001	hsa-miR-892a
hsa_circ_0113001	hsa-miR-942
hsa_circ_0043954	hsa-miR-1178
hsa_circ_0043954	hsa-miR-1236
hsa_circ_0043954	hsa-miR-1253
hsa_circ_0043954	hsa-miR-127-5p
hsa_circ_0043954	hsa-miR-149
hsa_circ_0043954	hsa-miR-182
hsa_circ_0043954	hsa-miR-31
hsa_circ_0043954	hsa-miR-326
hsa_circ_0043954	hsa-miR-330-5p
hsa_circ_0043954	hsa-miR-383
hsa_circ_0043954	hsa-miR-526b
hsa_circ_0043954	hsa-miR-556-5p
hsa_circ_0043954	hsa-miR-567
hsa_circ_0043954	hsa-miR-615-5p
hsa_circ_0043954	hsa-miR-637
hsa_circ_0043954	hsa-miR-644
hsa_circ_0043954	hsa-miR-646
hsa_circ_0043954	hsa-miR-653
hsa_circ_0043954	hsa-miR-663b
hsa_circ_0043954	hsa-miR-767-3p
hsa_circ_0043954	hsa-miR-891b
hsa_circ_0043954	hsa-miR-936
hsa_circ_0059369	hsa-miR-1253
hsa_circ_0059369	hsa-miR-1289
hsa_circ_0059369	hsa-miR-330-3p
hsa_circ_0059369	hsa-miR-587
hsa_circ_0059369	hsa-miR-639
hsa_circ_0059369	hsa-miR-767-5p
hsa_circ_0059369	hsa-miR-885-5p
hsa_circ_0066867	hsa-miR-1208
hsa_circ_0066867	hsa-miR-1276
hsa_circ_0066867	hsa-miR-182
hsa_circ_0066867	hsa-miR-409-3p
hsa_circ_0066867	hsa-miR-492
hsa_circ_0066867	hsa-miR-508-3p
hsa_circ_0066867	hsa-miR-873
hsa_circ_0039940	hsa-miR-1184
hsa_circ_0039940	hsa-miR-1231
hsa_circ_0039940	hsa-miR-1252
hsa_circ_0039940	hsa-miR-1253
hsa_circ_0039940	hsa-miR-1278
hsa_circ_0039940	hsa-miR-331-3p
hsa_circ_0039940	hsa-miR-346
hsa_circ_0039940	hsa-miR-532-3p
hsa_circ_0039940	hsa-miR-663b
