# Supplementary material for: Integrated Analysis of Immune-Related circRNA-miRNA-mRNA Regulatory Network in Ischemic Stroke
Source: Front Neurol. 2022 Jun 15;13:889855. doi: 10.3389/fneur.2022.889855 (PMC9240315; doi:10.3389/fneur.2022.889855)
Supplement: Supplementary file 3 [file Data_Sheet_2.ZIP › 2.intersection miRNA.txt]

hsa-miR-657
hsa-miR-1246
hsa-miR-515-5p
hsa-miR-516a-5p
hsa-miR-595
hsa-miR-767-3p
hsa-miR-384
hsa-miR-767-5p
hsa-miR-892b
