# Supplementary material for: Integrated Analysis of Immune-Related circRNA-miRNA-mRNA Regulatory Network in Ischemic Stroke
Source: Front Neurol. 2022 Jun 15;13:889855. doi: 10.3389/fneur.2022.889855 (PMC9240315; doi:10.3389/fneur.2022.889855)
Supplement: Supplementary file 3 [file Data_Sheet_2.ZIP › 3.predict mRNA(mirDB).csv]

miRNA	mRNA
hsa-miR-657	VPS53
hsa-miR-657	PRKD3
hsa-miR-657	RTL4
hsa-miR-657	DNASE2B
hsa-miR-657	MAPT
hsa-miR-657	MEF2C
hsa-miR-657	WIPF2
hsa-miR-657	COPS2
hsa-miR-657	TNKS
hsa-miR-657	DOP1A
hsa-miR-657	BIRC2
hsa-miR-657	EPHA6
hsa-miR-657	ARID4B
hsa-miR-657	ASIC2
hsa-miR-657	CHD2
hsa-miR-657	LEPROT
hsa-miR-657	DARS
hsa-miR-657	TXNDC16
hsa-miR-657	KCNAB1
hsa-miR-657	ELF5
hsa-miR-657	CDKN2C
hsa-miR-657	HERC4
hsa-miR-657	CDC14B
hsa-miR-657	POLR3B
hsa-miR-657	FIGN
hsa-miR-657	B3GNTL1
hsa-miR-657	PTPRT
hsa-miR-657	WT1
hsa-miR-657	WFDC13
hsa-miR-657	ZNF529
hsa-miR-657	BNIP2
hsa-miR-657	C9orf170
hsa-miR-657	PROX1
hsa-miR-657	LARP1B
hsa-miR-657	AS3MT
hsa-miR-657	C17orf67
hsa-miR-657	TTC7A
hsa-miR-657	TRH
hsa-miR-657	SNAPC5
hsa-miR-657	SMARCC1
hsa-miR-657	PBX1
hsa-miR-657	SEPHS1
hsa-miR-657	KDM4A
hsa-miR-657	GNA13
hsa-miR-657	NR4A2
hsa-miR-657	BTBD7
hsa-miR-657	TMEM59
hsa-miR-657	ZNF605
hsa-miR-657	UBE2D3
hsa-miR-657	SH2B3
hsa-miR-657	EPB41L3
hsa-miR-657	ZNFX1
hsa-miR-657	DMRT1
hsa-miR-657	NT5E
hsa-miR-657	SRGAP3
hsa-miR-657	CUL1
hsa-miR-657	RAB2A
hsa-miR-657	MPC1L
hsa-miR-657	PTPN2
hsa-miR-657	BRAP
hsa-miR-657	MEDAG
hsa-miR-657	MRPS6
hsa-miR-657	KRTAP11-1
hsa-miR-657	KAT7
hsa-miR-657	CTNNB1
hsa-miR-657	TNFSF11
hsa-miR-657	SULT4A1
hsa-miR-657	ARSG
hsa-miR-657	ZNF449
hsa-miR-657	FRYL
hsa-miR-657	PDCD6IP
hsa-miR-657	AAK1
hsa-miR-657	PURA
hsa-miR-657	GAR1
hsa-miR-657	ZNF142
hsa-miR-657	ABR
hsa-miR-657	ZNF260
hsa-miR-657	CDV3
hsa-miR-657	GPR155
hsa-miR-657	FAM118A
hsa-miR-657	GABRA1
hsa-miR-657	CAMK2A
hsa-miR-657	DCLRE1C
hsa-miR-657	LIN28A
hsa-miR-657	THSD7A
hsa-miR-657	ZNF99
hsa-miR-657	PHLPP2
hsa-miR-657	TMX3
hsa-miR-657	C7orf65
hsa-miR-657	CBFB
hsa-miR-657	XIRP1
hsa-miR-657	ERP27
hsa-miR-657	BAZ2A
hsa-miR-657	BTBD11
hsa-miR-657	KCNMA1
hsa-miR-657	HCN1
hsa-miR-657	TMSB15A
hsa-miR-657	LAMTOR1
hsa-miR-657	NBEA
hsa-miR-657	EIF4G3
hsa-miR-657	C10orf88
hsa-miR-657	ATF2
hsa-miR-657	LINGO4
hsa-miR-657	GABRG2
hsa-miR-657	MYH11
hsa-miR-657	GTF2H1
hsa-miR-657	CANT1
hsa-miR-657	CEP350
hsa-miR-657	ZBP1
hsa-miR-657	CAMTA1
hsa-miR-657	ZNF512B
hsa-miR-657	PURB
hsa-miR-657	UGT2A3
hsa-miR-657	LMCD1
hsa-miR-657	SLC44A5
hsa-miR-657	CNTNAP4
hsa-miR-657	ATRN
hsa-miR-657	SLC25A30
hsa-miR-657	TRPS1
hsa-miR-657	ERG28
hsa-miR-657	SNX21
hsa-miR-657	GIT2
hsa-miR-657	DYRK3
hsa-miR-657	GID8
hsa-miR-657	KLRF1
hsa-miR-657	MBP
hsa-miR-657	IL32
hsa-miR-657	MAP1B
hsa-miR-657	GPR1
hsa-miR-657	TSHZ1
hsa-miR-657	SSR1
hsa-miR-657	ADSS
hsa-miR-657	AIDA
hsa-miR-657	ZNF146
hsa-miR-657	CACNB4
hsa-miR-657	PHLPP1
hsa-miR-657	HHLA2
hsa-miR-657	HOXC8
hsa-miR-657	TRIM44
hsa-miR-657	MAF
hsa-miR-657	NUCKS1
hsa-miR-657	MB
hsa-miR-657	ATXN1
hsa-miR-657	SMC6
hsa-miR-657	GALNT7
hsa-miR-657	DENND1B
hsa-miR-657	PPAN-P2RY11
hsa-miR-657	NABP1
hsa-miR-657	GXYLT1
hsa-miR-657	FAM149B1
hsa-miR-657	CUX1
hsa-miR-657	COPZ2
hsa-miR-657	ERC2
hsa-miR-657	KLHL5
hsa-miR-657	CBX3
hsa-miR-657	SGTA
hsa-miR-657	TBC1D4
hsa-miR-657	PID1
hsa-miR-657	ZNF609
hsa-miR-657	SERPINB1
hsa-miR-657	GPC6
hsa-miR-657	RTN3
hsa-miR-657	SPAST
hsa-miR-657	XKRX
hsa-miR-657	NPAT
hsa-miR-657	CASTOR2
hsa-miR-657	KIAA0040
hsa-miR-657	MAPK13
hsa-miR-657	PDCD1LG2
hsa-miR-657	DGKI
hsa-miR-657	TNPO2
hsa-miR-657	ONECUT1
hsa-miR-657	SMO
hsa-miR-657	DKK2
hsa-miR-657	DCLK2
hsa-miR-657	SNX27
hsa-miR-657	MYH9
hsa-miR-657	WWC3
hsa-miR-657	TSSK6
hsa-miR-657	ADAM23
hsa-miR-657	CCPG1
hsa-miR-657	NRP2
hsa-miR-657	ANKLE2
hsa-miR-657	C12orf76
hsa-miR-657	CBLN2
hsa-miR-657	CREBZF
hsa-miR-657	COQ10B
hsa-miR-657	MNT
hsa-miR-657	RPL10
hsa-miR-657	ARHGAP6
hsa-miR-657	PPP4R2
hsa-miR-657	SLN
hsa-miR-657	KCNC1
hsa-miR-657	HORMAD2
hsa-miR-657	SIDT1
hsa-miR-657	TRIP10
hsa-miR-657	LSM12
hsa-miR-657	RAB15
hsa-miR-657	PTBP3
hsa-miR-657	DDHD2
hsa-miR-657	FGFR1OP2
hsa-miR-657	CLUH
hsa-miR-657	EPB41L4B
hsa-miR-657	TRAM1
hsa-miR-657	MECOM
hsa-miR-657	AOPEP
hsa-miR-657	PARD6B
hsa-miR-657	LIMS1
hsa-miR-657	ANK2
hsa-miR-657	CHURC1
hsa-miR-657	MARCH4
hsa-miR-657	ASPHD2
hsa-miR-657	TMEM250
hsa-miR-657	CNTROB
hsa-miR-657	PATE2
hsa-miR-657	NKD2
hsa-miR-657	SLC24A3
hsa-miR-657	SPOUT1
hsa-miR-657	AP4B1
hsa-miR-657	WDR45B
hsa-miR-657	SPAG5
hsa-miR-657	MACF1
hsa-miR-657	BLOC1S5
hsa-miR-657	ATP2C1
hsa-miR-657	TENT5A
hsa-miR-657	ABCG4
hsa-miR-657	MMP16
hsa-miR-657	RAB11FIP4
hsa-miR-657	TMEM258
hsa-miR-657	QSOX2
hsa-miR-657	SCN4A
hsa-miR-657	FAM98A
hsa-miR-657	FBXO31
hsa-miR-657	MGA
hsa-miR-657	GPATCH2L
hsa-miR-657	NATD1
hsa-miR-657	TBPL1
hsa-miR-657	TPD52L2
hsa-miR-657	TNPO1
hsa-miR-657	MAP3K3
hsa-miR-657	NAA30
hsa-miR-657	CNBD2
hsa-miR-657	C5AR1
hsa-miR-657	TOX2
hsa-miR-657	MAPKBP1
hsa-miR-657	BCL2L13
hsa-miR-657	SP100
hsa-miR-657	CDCA7L
hsa-miR-657	RGS6
hsa-miR-657	SLC5A8
hsa-miR-657	GLG1
hsa-miR-657	SDE2
hsa-miR-657	SIMC1
hsa-miR-657	MBNL3
hsa-miR-657	LBH
hsa-miR-657	TSHZ2
hsa-miR-657	ZNF827
hsa-miR-657	OSBPL8
hsa-miR-657	COL13A1
hsa-miR-657	AQP2
hsa-miR-657	TCTN1
hsa-miR-657	C2orf83
hsa-miR-657	ABHD8
hsa-miR-657	SPIRE1
hsa-miR-657	PLSCR4
hsa-miR-657	FBXO32
hsa-miR-657	BTG1
hsa-miR-657	PTBP1
hsa-miR-657	TESMIN
hsa-miR-657	ANGPT2
hsa-miR-657	ST3GAL6
hsa-miR-657	OPRM1
hsa-miR-657	SETD9
hsa-miR-657	RSC1A1
hsa-miR-657	SZT2
hsa-miR-657	GNRHR
hsa-miR-657	NT5DC3
hsa-miR-657	ATF7IP2
hsa-miR-657	KIAA0513
hsa-miR-657	RAC2
hsa-miR-657	CNTNAP1
hsa-miR-657	JCAD
hsa-miR-657	RBM3
hsa-miR-657	MCTP2
hsa-miR-657	ZNF195
hsa-miR-657	SBNO1
hsa-miR-657	EGFR
hsa-miR-657	F13A1
hsa-miR-657	ICK
hsa-miR-657	LRP5L
hsa-miR-657	PABPC1L2A
hsa-miR-657	SORCS1
hsa-miR-657	PABPC1L2B
hsa-miR-657	NET1
hsa-miR-657	ADIPOR1
hsa-miR-657	KCTD2
hsa-miR-657	BPY2C
hsa-miR-657	STAU1
hsa-miR-657	KCTD5
hsa-miR-657	ATP6V1D
hsa-miR-657	BPY2B
hsa-miR-657	BPY2
hsa-miR-657	ASXL2
hsa-miR-657	SLC45A3
hsa-miR-657	TBC1D10B
hsa-miR-657	EMSY
hsa-miR-657	MTRNR2L9
hsa-miR-657	FRMD6
hsa-miR-657	CCDC144NL
hsa-miR-657	SHANK2
hsa-miR-657	YES1
hsa-miR-657	SPATS2
hsa-miR-657	AQP1
hsa-miR-657	LCE2D
hsa-miR-657	SHC1
hsa-miR-657	ABCD3
hsa-miR-657	MAGIX
hsa-miR-657	BIRC3
hsa-miR-657	CXorf67
hsa-miR-657	ZBTB4
hsa-miR-657	ARMH4
hsa-miR-657	MTUS2
hsa-miR-657	KBTBD3
hsa-miR-657	SOCS2
hsa-miR-657	NLRP2B
hsa-miR-657	SFRP4
hsa-miR-657	NDUFA5
hsa-miR-657	AHCYL2
hsa-miR-657	ATXN7
hsa-miR-657	GOLGA4
hsa-miR-657	TMEM53
hsa-miR-657	DBNDD2
hsa-miR-657	PTPN3
hsa-miR-657	C2CD2
hsa-miR-657	CUL4A
hsa-miR-657	PDE7A
hsa-miR-657	PCDH11X
hsa-miR-657	DYNLT1
hsa-miR-657	TPD52
hsa-miR-657	MED19
hsa-miR-657	FAM160B2
hsa-miR-657	PCDH11Y
hsa-miR-657	XYLT1
hsa-miR-657	MDH1B
hsa-miR-657	C1orf198
hsa-miR-657	H6PD
hsa-miR-657	ARHGEF7
hsa-miR-657	STAMBP
hsa-miR-657	TMC5
hsa-miR-657	LOC389602
hsa-miR-657	AP1G1
hsa-miR-657	DGKE
hsa-miR-657	PRR16
hsa-miR-657	PREX1
hsa-miR-657	GNPDA2
hsa-miR-657	PCYT1B
hsa-miR-657	KCNE4
hsa-miR-657	MKLN1
hsa-miR-657	ZNHIT3
hsa-miR-657	DVL3
hsa-miR-657	NOG
hsa-miR-657	C1RL
hsa-miR-657	PDE5A
hsa-miR-657	DDX17
hsa-miR-657	QRICH1
hsa-miR-657	CD44
hsa-miR-657	SAMD14
hsa-miR-657	C17orf78
hsa-miR-657	ALPK1
hsa-miR-657	GJB7
hsa-miR-657	TM9SF3
hsa-miR-657	LEKR1
hsa-miR-657	SERPINB2
hsa-miR-657	FAXC
hsa-miR-657	PRRG4
hsa-miR-657	USP48
hsa-miR-657	SASS6
hsa-miR-1246	FAM53C
hsa-miR-1246	C12orf71
hsa-miR-1246	LENEP
hsa-miR-1246	GLRB
hsa-miR-1246	FPGT
hsa-miR-1246	CREBL2
hsa-miR-1246	QTRT2
hsa-miR-1246	SLC12A2
hsa-miR-1246	PLEKHB2
hsa-miR-1246	RTKN2
hsa-miR-1246	ANTXR2
hsa-miR-1246	SCN3A
hsa-miR-1246	ZNF425
hsa-miR-1246	MRPS14
hsa-miR-1246	HECTD2
hsa-miR-1246	ANKDD1B
hsa-miR-1246	SEPHS1
hsa-miR-1246	ADAT2
hsa-miR-1246	ISCA1
hsa-miR-1246	ATP2B1
hsa-miR-1246	COL6A6
hsa-miR-1246	NDFIP1
hsa-miR-1246	MIER1
hsa-miR-1246	ELF5
hsa-miR-1246	MYOT
hsa-miR-1246	DYNC1I1
hsa-miR-1246	FAM45A
hsa-miR-1246	TBCK
hsa-miR-1246	TNFRSF8
hsa-miR-1246	PANX1
hsa-miR-1246	OPRM1
hsa-miR-1246	ZNF888
hsa-miR-1246	C15orf53
hsa-miR-1246	KLHL14
hsa-miR-1246	KDM5A
hsa-miR-1246	EIF2AK3
hsa-miR-1246	CNOT9
hsa-miR-1246	GMFB
hsa-miR-1246	HLF
hsa-miR-1246	DYRK1A
hsa-miR-1246	REPS2
hsa-miR-1246	SORBS2
hsa-miR-1246	HTR5A
hsa-miR-1246	CEP126
hsa-miR-1246	TAF9B
hsa-miR-1246	ADAM22
hsa-miR-1246	RPL36A
hsa-miR-1246	CDO1
hsa-miR-1246	LYPD1
hsa-miR-1246	DUSP18
hsa-miR-1246	ACE2
hsa-miR-1246	GPR85
hsa-miR-1246	SHISA9
hsa-miR-1246	RAB14
hsa-miR-1246	ESM1
hsa-miR-1246	SCEL
hsa-miR-1246	DDX3X
hsa-miR-1246	ZCCHC14
hsa-miR-1246	DLG1
hsa-miR-1246	SLC38A2
hsa-miR-1246	SGO1
hsa-miR-1246	MIER3
hsa-miR-1246	PSD3
hsa-miR-1246	ZSCAN31
hsa-miR-1246	ABI1
hsa-miR-1246	TTC14
hsa-miR-1246	SYT16
hsa-miR-1246	NFE2L3
hsa-miR-1246	TNKS2
hsa-miR-1246	GRIA1
hsa-miR-1246	ZNF518B
hsa-miR-1246	DMRT2
hsa-miR-1246	DUSP9
hsa-miR-1246	GOLGA1
hsa-miR-1246	SLA
hsa-miR-1246	SMIM10L1
hsa-miR-1246	TMEM33
hsa-miR-1246	SORL1
hsa-miR-1246	EML5
hsa-miR-1246	ALDH7A1
hsa-miR-1246	SYN2
hsa-miR-1246	SLC28A3
hsa-miR-1246	CALB1
hsa-miR-1246	SLITRK4
hsa-miR-1246	FGF14
hsa-miR-1246	ZNF267
hsa-miR-1246	HS3ST1
hsa-miR-1246	PXK
hsa-miR-1246	BHLHE41
hsa-miR-1246	UGGT1
hsa-miR-1246	DENND2D
hsa-miR-1246	SDHC
hsa-miR-1246	SRPK2
hsa-miR-1246	CKS2
hsa-miR-1246	NUP153
hsa-miR-1246	MAFK
hsa-miR-1246	IFIT5
hsa-miR-1246	TSTD2
hsa-miR-1246	OSBPL6
hsa-miR-1246	PSMA5
hsa-miR-1246	C1orf52
hsa-miR-1246	GAREM1
hsa-miR-1246	C1orf141
hsa-miR-1246	MIS18A
hsa-miR-1246	TET2
hsa-miR-1246	TSPAN31
hsa-miR-1246	ZBTB1
hsa-miR-1246	SGIP1
hsa-miR-1246	PRPF18
hsa-miR-1246	STYX
hsa-miR-1246	MSR1
hsa-miR-1246	MPZ
hsa-miR-1246	CTNND2
hsa-miR-1246	ZNF254
hsa-miR-1246	ZNF816
hsa-miR-1246	FAXC
hsa-miR-1246	MALT1
hsa-miR-1246	APH1B
hsa-miR-1246	IP6K1
hsa-miR-1246	ZNF697
hsa-miR-1246	CFTR
hsa-miR-1246	PRRG4
hsa-miR-1246	SIX4
hsa-miR-1246	ZBTB21
hsa-miR-1246	KIAA0825
hsa-miR-1246	BACH2
hsa-miR-1246	ARFIP1
hsa-miR-1246	ATXN7L3
hsa-miR-1246	ARHGAP29
hsa-miR-1246	DCX
hsa-miR-1246	KCNH8
hsa-miR-1246	THRB
hsa-miR-1246	PITPNC1
hsa-miR-1246	GLS2
hsa-miR-1246	GPM6B
hsa-miR-1246	SKIL
hsa-miR-1246	TRIM17
hsa-miR-1246	ZNF28
hsa-miR-1246	UBE2G1
hsa-miR-1246	SH3TC2
hsa-miR-1246	FMNL3
hsa-miR-1246	MRPS18C
hsa-miR-1246	CLEC4C
hsa-miR-1246	ERBB4
hsa-miR-1246	ZNF845
hsa-miR-1246	TBC1D4
hsa-miR-1246	GSK3B
hsa-miR-1246	GYG2
hsa-miR-1246	PALM2-AKAP2
hsa-miR-1246	FERMT2
hsa-miR-1246	AKAP2
hsa-miR-1246	SLC16A7
hsa-miR-1246	AXIN2
hsa-miR-1246	CCNG2
hsa-miR-1246	LY75
hsa-miR-1246	TMEM184A
hsa-miR-1246	PIK3C2A
hsa-miR-1246	HCCS
hsa-miR-1246	MARCH6
hsa-miR-1246	SFTPA1
hsa-miR-1246	MMUT
hsa-miR-1246	LAX1
hsa-miR-1246	IL20RA
hsa-miR-1246	ARSJ
hsa-miR-1246	ARHGAP24
hsa-miR-1246	BTNL9
hsa-miR-1246	PREX2
hsa-miR-1246	THSD7A
hsa-miR-1246	CDKN2AIP
hsa-miR-1246	AFF3
hsa-miR-1246	NRG4
hsa-miR-1246	CFAP61
hsa-miR-1246	SLC35C1
hsa-miR-1246	CYSTM1
hsa-miR-1246	ZNF761
hsa-miR-1246	CLASP1
hsa-miR-1246	CCDC178
hsa-miR-1246	WDR72
hsa-miR-1246	C4orf3
hsa-miR-1246	PIP4K2A
hsa-miR-1246	SMCO1
hsa-miR-1246	BEND7
hsa-miR-1246	BRWD1
hsa-miR-1246	CTSC
hsa-miR-1246	PRR27
hsa-miR-1246	DMAC1
hsa-miR-1246	MAP3K13
hsa-miR-1246	NHLH2
hsa-miR-1246	ERO1B
hsa-miR-1246	VPS45
hsa-miR-1246	AMMECR1
hsa-miR-1246	TAB3
hsa-miR-1246	GIGYF2
hsa-miR-1246	ZNF566
hsa-miR-1246	AUTS2
hsa-miR-1246	DKC1
hsa-miR-1246	FRK
hsa-miR-1246	WASF3
hsa-miR-1246	ZNF714
hsa-miR-1246	STXBP5
hsa-miR-1246	PAPOLG
hsa-miR-1246	RDX
hsa-miR-1246	RAB22A
hsa-miR-1246	ZNF570
hsa-miR-1246	CRIM1
hsa-miR-1246	GIMAP8
hsa-miR-1246	PCSK6
hsa-miR-1246	EPC2
hsa-miR-1246	TMEM132C
hsa-miR-1246	FKBP1A
hsa-miR-1246	C17orf80
hsa-miR-1246	RANBP1
hsa-miR-1246	CPLX2
hsa-miR-1246	TMEM132B
hsa-miR-1246	USP25
hsa-miR-1246	FZD5
hsa-miR-1246	MOB4
hsa-miR-1246	GOLPH3L
hsa-miR-1246	FBXO33
hsa-miR-1246	NEGR1
hsa-miR-1246	MED23
hsa-miR-1246	ERICH3
hsa-miR-1246	PTGER3
hsa-miR-1246	CBX5
hsa-miR-1246	SLC25A21
hsa-miR-1246	LCOR
hsa-miR-1246	ZNF547
hsa-miR-1246	GMNC
hsa-miR-1246	NPFFR2
hsa-miR-1246	STARD13
hsa-miR-1246	PSIP1
hsa-miR-1246	ESRRG
hsa-miR-1246	FUT9
hsa-miR-1246	SPA17
hsa-miR-1246	CHST9
hsa-miR-1246	DSCC1
hsa-miR-1246	SEMA6A
hsa-miR-1246	SPTY2D1
hsa-miR-1246	MARK1
hsa-miR-1246	AFAP1L1
hsa-miR-1246	ZNF502
hsa-miR-1246	OLFML2B
hsa-miR-1246	GDF2
hsa-miR-1246	NRP2
hsa-miR-1246	ZNF431
hsa-miR-1246	ZFP69B
hsa-miR-1246	MCCC2
hsa-miR-1246	VPS53
hsa-miR-1246	CEP89
hsa-miR-1246	GALNT15
hsa-miR-1246	LRRC15
hsa-miR-1246	ZC3H10
hsa-miR-1246	ZNF611
hsa-miR-1246	RASAL2
hsa-miR-1246	GTF2I
hsa-miR-1246	CDH2
hsa-miR-1246	ANKFY1
hsa-miR-1246	PCBP2
hsa-miR-1246	ZNF426
hsa-miR-1246	PCM1
hsa-miR-1246	RPS6KA6
hsa-miR-1246	TMTC3
hsa-miR-1246	NT5E
hsa-miR-1246	QKI
hsa-miR-1246	ZDHHC20
hsa-miR-1246	ZNF680
hsa-miR-1246	ATP13A3
hsa-miR-1246	CEP104
hsa-miR-1246	TCN1
hsa-miR-1246	FSTL5
hsa-miR-1246	RBM45
hsa-miR-1246	CFHR5
hsa-miR-1246	CDC73
hsa-miR-1246	KCNAB1
hsa-miR-1246	KLC1
hsa-miR-1246	HHAT
hsa-miR-1246	PPP2CB
hsa-miR-1246	MEX3C
hsa-miR-1246	CLPX
hsa-miR-1246	DYNLL1
hsa-miR-1246	XK
hsa-miR-1246	GUCY1A1
hsa-miR-1246	SCN1B
hsa-miR-1246	EDA
hsa-miR-1246	SETDB2
hsa-miR-1246	PHC3
hsa-miR-1246	PTH
hsa-miR-1246	ERCC4
hsa-miR-1246	EXOSC9
hsa-miR-1246	MATN2
hsa-miR-1246	METTL3
hsa-miR-1246	GPR139
hsa-miR-1246	ZNF816-ZNF321P
hsa-miR-1246	HCN3
hsa-miR-1246	NDUFA5
hsa-miR-1246	PRICKLE2
hsa-miR-1246	XG
hsa-miR-1246	BBOF1
hsa-miR-1246	LAMP2
hsa-miR-1246	SOCS4
hsa-miR-1246	ATF6
hsa-miR-1246	ONECUT2
hsa-miR-1246	ARHGEF26
hsa-miR-1246	MARCH1
hsa-miR-1246	ZNF808
hsa-miR-1246	VCPIP1
hsa-miR-1246	TMEM130
hsa-miR-1246	TRPM1
hsa-miR-1246	PRLR
hsa-miR-1246	ENTPD7
hsa-miR-1246	PHLDA1
hsa-miR-1246	GIT2
hsa-miR-1246	CXorf40A
hsa-miR-1246	TUSC3
hsa-miR-1246	LHFPL3
hsa-miR-1246	GPATCH11
hsa-miR-1246	FAM214A
hsa-miR-1246	DERA
hsa-miR-1246	YAF2
hsa-miR-1246	SH2B3
hsa-miR-1246	NEK7
hsa-miR-1246	SEC63
hsa-miR-1246	DOCK7
hsa-miR-1246	TMEM255A
hsa-miR-1246	FAM71C
hsa-miR-1246	PTAR1
hsa-miR-1246	PARP14
hsa-miR-1246	AFG1L
hsa-miR-1246	CD44
hsa-miR-1246	LRP6
hsa-miR-1246	CTXN3
hsa-miR-1246	MGME1
hsa-miR-1246	RORA
hsa-miR-1246	TEAD1
hsa-miR-1246	CADM2
hsa-miR-1246	ITGA1
hsa-miR-1246	FAM151B
hsa-miR-1246	SRSF8
hsa-miR-1246	CLEC5A
hsa-miR-1246	ANTXR1
hsa-miR-1246	METTL25
hsa-miR-1246	CALM2
hsa-miR-1246	CD36
hsa-miR-1246	SLAIN1
hsa-miR-1246	TTC29
hsa-miR-1246	ELMOD2
hsa-miR-1246	ATRN
hsa-miR-1246	ANAPC16
hsa-miR-1246	KIAA0895
hsa-miR-1246	PROM1
hsa-miR-1246	SNRNP48
hsa-miR-1246	TMED7-TICAM2
hsa-miR-1246	DTNB
hsa-miR-1246	PEAK1
hsa-miR-1246	PLEKHG2
hsa-miR-1246	PRKCE
hsa-miR-1246	MBNL3
hsa-miR-1246	MBOAT2
hsa-miR-1246	METAP2
hsa-miR-1246	CRADD
hsa-miR-1246	JAM2
hsa-miR-1246	TACC1
hsa-miR-1246	TICAM2
hsa-miR-1246	PCDHA9
hsa-miR-1246	MYO16
hsa-miR-1246	DRP2
hsa-miR-1246	PTCH1
hsa-miR-1246	MAN1A1
hsa-miR-1246	CHN2
hsa-miR-1246	ZNF514
hsa-miR-1246	ADAMTS6
hsa-miR-1246	HOPX
hsa-miR-1246	BRCA1
hsa-miR-1246	ZFP36L1
hsa-miR-1246	SIAH3
hsa-miR-1246	BCAM
hsa-miR-1246	CADM1
hsa-miR-1246	UCP2
hsa-miR-1246	IYD
hsa-miR-1246	GPR180
hsa-miR-1246	GCOM1
hsa-miR-1246	KLF8
hsa-miR-1246	SMG7
hsa-miR-1246	TRMT9B
hsa-miR-1246	LZTFL1
hsa-miR-1246	PRELID2
hsa-miR-1246	POLR2M
hsa-miR-1246	CFLAR
hsa-miR-1246	ZXDB
hsa-miR-1246	CMTM6
hsa-miR-1246	RAVER2
hsa-miR-1246	ZC3H12C
hsa-miR-1246	EIF4A1
hsa-miR-1246	RAD9B
hsa-miR-1246	GNAO1
hsa-miR-1246	ZNF701
hsa-miR-1246	SCN1A
hsa-miR-1246	SEPT14
hsa-miR-1246	DUSP3
hsa-miR-1246	SPATA6
hsa-miR-1246	KCNS3
hsa-miR-1246	ENDOV
hsa-miR-1246	BCL2L2
hsa-miR-1246	FAM20B
hsa-miR-1246	ZSCAN26
hsa-miR-1246	PMP2
hsa-miR-1246	CERS5
hsa-miR-515-5p	ITGA8
hsa-miR-515-5p	AFF4
hsa-miR-515-5p	FGFR2
hsa-miR-515-5p	MAPRE1
hsa-miR-515-5p	NOTCH2
hsa-miR-515-5p	RPP14
hsa-miR-515-5p	PHC3
hsa-miR-515-5p	UBE2Q2
hsa-miR-515-5p	ILDR2
hsa-miR-515-5p	TIPRL
hsa-miR-515-5p	DCLK3
hsa-miR-515-5p	ME1
hsa-miR-515-5p	COPS8
hsa-miR-515-5p	ARMC1
hsa-miR-515-5p	ZBTB10
hsa-miR-515-5p	G3BP2
hsa-miR-515-5p	TC2N
hsa-miR-515-5p	ZFYVE21
hsa-miR-515-5p	API5
hsa-miR-515-5p	CREBZF
hsa-miR-515-5p	BORA
hsa-miR-515-5p	SLC25A5
hsa-miR-515-5p	ULK2
hsa-miR-515-5p	KCNA4
hsa-miR-515-5p	SEZ6L
hsa-miR-515-5p	NFIB
hsa-miR-515-5p	CAB39
hsa-miR-515-5p	ZNF773
hsa-miR-515-5p	WNT3
hsa-miR-515-5p	COL4A3BP
hsa-miR-515-5p	GNB4
hsa-miR-515-5p	NR3C1
hsa-miR-515-5p	PLCL2
hsa-miR-515-5p	ACVR2B
hsa-miR-515-5p	POGK
hsa-miR-515-5p	COA5
hsa-miR-515-5p	LDHC
hsa-miR-515-5p	CA4
hsa-miR-515-5p	NXPE4
hsa-miR-515-5p	CLNK
hsa-miR-515-5p	ZFAND4
hsa-miR-515-5p	SPOPL
hsa-miR-515-5p	FAM102B
hsa-miR-515-5p	SPECC1
hsa-miR-515-5p	ZNF92
hsa-miR-515-5p	SLC27A6
hsa-miR-515-5p	VKORC1L1
hsa-miR-515-5p	ITPRIP
hsa-miR-515-5p	PSMC4
hsa-miR-515-5p	SUMO2
hsa-miR-515-5p	FUT9
hsa-miR-515-5p	OSTC
hsa-miR-515-5p	ITSN1
hsa-miR-515-5p	ZNF680
hsa-miR-515-5p	AUTS2
hsa-miR-515-5p	ISL1
hsa-miR-515-5p	RNF103-CHMP3
hsa-miR-515-5p	ZNF691
hsa-miR-515-5p	RSBN1
hsa-miR-515-5p	CLCF1
hsa-miR-515-5p	RMDN2
hsa-miR-515-5p	CHMP3
hsa-miR-515-5p	RASSF3
hsa-miR-515-5p	RSL24D1
hsa-miR-515-5p	RANBP3L
hsa-miR-515-5p	FAM199X
hsa-miR-515-5p	SUDS3
hsa-miR-515-5p	UBE2B
hsa-miR-515-5p	RTF1
hsa-miR-515-5p	METTL9
hsa-miR-515-5p	QKI
hsa-miR-515-5p	SCN8A
hsa-miR-515-5p	ELK4
hsa-miR-515-5p	APLP2
hsa-miR-515-5p	PLAGL2
hsa-miR-515-5p	ZNF559
hsa-miR-515-5p	BAG1
hsa-miR-515-5p	CLIC6
hsa-miR-515-5p	PAX5
hsa-miR-515-5p	DENND4A
hsa-miR-515-5p	IWS1
hsa-miR-515-5p	ALG9
hsa-miR-515-5p	MARCH6
hsa-miR-515-5p	ZFY
hsa-miR-515-5p	MCCC1
hsa-miR-515-5p	NAF1
hsa-miR-515-5p	LRRC32
hsa-miR-515-5p	NAV1
hsa-miR-515-5p	SGCZ
hsa-miR-515-5p	LRRC10B
hsa-miR-515-5p	HS3ST3B1
hsa-miR-515-5p	RFX8
hsa-miR-515-5p	RAP2B
hsa-miR-515-5p	RAB8A
hsa-miR-515-5p	ELAVL2
hsa-miR-515-5p	DTD1
hsa-miR-515-5p	DLGAP5
hsa-miR-515-5p	LCOR
hsa-miR-515-5p	CADM2
hsa-miR-515-5p	ARPP21
hsa-miR-515-5p	MATR3
hsa-miR-515-5p	NYNRIN
hsa-miR-515-5p	GOLGA7
hsa-miR-515-5p	BIN3
hsa-miR-515-5p	CNOT6L
hsa-miR-515-5p	ZNF714
hsa-miR-515-5p	PI15
hsa-miR-515-5p	ZNF365
hsa-miR-515-5p	NEXMIF
hsa-miR-515-5p	SLC35A3
hsa-miR-515-5p	SLITRK5
hsa-miR-515-5p	CEMIP2
hsa-miR-515-5p	SLTM
hsa-miR-515-5p	ATAD2B
hsa-miR-515-5p	POU2F1
hsa-miR-515-5p	SEMA3E
hsa-miR-515-5p	KCNH5
hsa-miR-515-5p	CLOCK
hsa-miR-515-5p	PPP2R2A
hsa-miR-515-5p	CDK14
hsa-miR-515-5p	NPY1R
hsa-miR-515-5p	LPCAT1
hsa-miR-515-5p	FURIN
hsa-miR-515-5p	SMARCD1
hsa-miR-515-5p	GATAD2B
hsa-miR-515-5p	PASK
hsa-miR-515-5p	KLF6
hsa-miR-515-5p	GTF2E1
hsa-miR-515-5p	KCND2
hsa-miR-515-5p	C7orf25
hsa-miR-515-5p	TGFBR2
hsa-miR-515-5p	PDGFRA
hsa-miR-515-5p	MPP1
hsa-miR-515-5p	CAMKK1
hsa-miR-515-5p	EBF4
hsa-miR-515-5p	MSTN
hsa-miR-515-5p	FSHB
hsa-miR-515-5p	LMOD1
hsa-miR-515-5p	ZNF99
hsa-miR-515-5p	SLC5A12
hsa-miR-515-5p	CACNA1A
hsa-miR-515-5p	TMEM164
hsa-miR-515-5p	ZCCHC9
hsa-miR-515-5p	TOP3A
hsa-miR-515-5p	CCDC43
hsa-miR-515-5p	SH3TC2
hsa-miR-515-5p	ZNF552
hsa-miR-515-5p	ERCC6
hsa-miR-515-5p	PRR3
hsa-miR-515-5p	UBXN4
hsa-miR-515-5p	DOCK3
hsa-miR-515-5p	ST8SIA1
hsa-miR-515-5p	FAM135B
hsa-miR-515-5p	CREBL2
hsa-miR-515-5p	TCEA3
hsa-miR-515-5p	RGS17
hsa-miR-515-5p	EBF3
hsa-miR-515-5p	ZNF43
hsa-miR-515-5p	EHMT1
hsa-miR-515-5p	BEND7
hsa-miR-515-5p	GLRX
hsa-miR-515-5p	NAV2
hsa-miR-515-5p	TSC22D1
hsa-miR-515-5p	ZNF681
hsa-miR-515-5p	SLC4A7
hsa-miR-515-5p	TENT4A
hsa-miR-515-5p	FBXO45
hsa-miR-515-5p	DIXDC1
hsa-miR-515-5p	GLIS3
hsa-miR-515-5p	ZNF248
hsa-miR-515-5p	GRIA1
hsa-miR-515-5p	ZNF207
hsa-miR-515-5p	WIPF2
hsa-miR-515-5p	TNFAIP8L1
hsa-miR-515-5p	STX6
hsa-miR-515-5p	RAB9A
hsa-miR-515-5p	ZNF28
hsa-miR-515-5p	CASP10
hsa-miR-515-5p	HIP1R
hsa-miR-515-5p	LTBP1
hsa-miR-515-5p	AJAP1
hsa-miR-515-5p	EPN2
hsa-miR-515-5p	TMEM241
hsa-miR-515-5p	CDC42EP4
hsa-miR-515-5p	PTPRB
hsa-miR-515-5p	ZNF138
hsa-miR-515-5p	TENM1
hsa-miR-515-5p	ZFYVE28
hsa-miR-515-5p	FRS2
hsa-miR-515-5p	NT5C2
hsa-miR-515-5p	GPT2
hsa-miR-515-5p	HEY2
hsa-miR-515-5p	CREB5
hsa-miR-515-5p	PDE3B
hsa-miR-515-5p	NR1D2
hsa-miR-515-5p	ETV1
hsa-miR-515-5p	UBASH3B
hsa-miR-515-5p	ZNF765
hsa-miR-515-5p	AP3S1
hsa-miR-515-5p	ANKRD30A
hsa-miR-515-5p	NDUFAF5
hsa-miR-515-5p	HSPA12A
hsa-miR-515-5p	CPEB2
hsa-miR-515-5p	USH2A
hsa-miR-515-5p	HRASLS5
hsa-miR-515-5p	FBN3
hsa-miR-515-5p	POLR2D
hsa-miR-515-5p	BMPR1B
hsa-miR-515-5p	PROX1
hsa-miR-515-5p	MTHFD1L
hsa-miR-515-5p	RBM43
hsa-miR-515-5p	CHSY1
hsa-miR-515-5p	CCDC186
hsa-miR-515-5p	PTPRM
hsa-miR-515-5p	DUSP3
hsa-miR-515-5p	TRIM39
hsa-miR-515-5p	ZNF566
hsa-miR-515-5p	PLEKHA1
hsa-miR-515-5p	LPCAT3
hsa-miR-515-5p	ABCC11
hsa-miR-515-5p	CASP9
hsa-miR-515-5p	NEK9
hsa-miR-515-5p	ADARB1
hsa-miR-515-5p	SLC39A2
hsa-miR-515-5p	MLXIP
hsa-miR-515-5p	RERE
hsa-miR-515-5p	ZNF420
hsa-miR-515-5p	CACNB3
hsa-miR-515-5p	ATP10B
hsa-miR-515-5p	NOVA2
hsa-miR-515-5p	LPGAT1
hsa-miR-515-5p	BMS1
hsa-miR-515-5p	NNT
hsa-miR-515-5p	HOXC10
hsa-miR-515-5p	XPR1
hsa-miR-515-5p	BCL9
hsa-miR-515-5p	IL6R
hsa-miR-515-5p	ZNF639
hsa-miR-515-5p	CCN1
hsa-miR-515-5p	MARCKS
hsa-miR-515-5p	VEZF1
hsa-miR-515-5p	MAGEA11
hsa-miR-515-5p	TAL2
hsa-miR-515-5p	BMP8B
hsa-miR-515-5p	LRRN2
hsa-miR-515-5p	NRAS
hsa-miR-515-5p	ITPKB
hsa-miR-515-5p	C12orf74
hsa-miR-515-5p	CSRNP1
hsa-miR-515-5p	SPEN
hsa-miR-515-5p	COL14A1
hsa-miR-515-5p	GCNT2
hsa-miR-515-5p	LONRF2
hsa-miR-515-5p	ZNHIT6
hsa-miR-515-5p	MTF2
hsa-miR-515-5p	TMPRSS11E
hsa-miR-515-5p	TPM3
hsa-miR-515-5p	UBE2H
hsa-miR-515-5p	CCDC198
hsa-miR-515-5p	NIF3L1
hsa-miR-515-5p	GPR161
hsa-miR-515-5p	AFF2
hsa-miR-515-5p	C6
hsa-miR-515-5p	DYM
hsa-miR-515-5p	GNPDA2
hsa-miR-515-5p	UBE2K
hsa-miR-515-5p	MADCAM1
hsa-miR-515-5p	LRRC28
hsa-miR-515-5p	OGFRL1
hsa-miR-515-5p	CCDC141
hsa-miR-515-5p	SLC9A2
hsa-miR-515-5p	TMEM41B
hsa-miR-515-5p	CSNK1G1
hsa-miR-515-5p	VCPIP1
hsa-miR-515-5p	PUM1
hsa-miR-515-5p	IL6
hsa-miR-515-5p	OTUD1
hsa-miR-515-5p	ZNF528
hsa-miR-515-5p	MBNL3
hsa-miR-515-5p	PHACTR2
hsa-miR-515-5p	ZNF705A
hsa-miR-515-5p	PAQR8
hsa-miR-515-5p	SRD5A3
hsa-miR-515-5p	FOXE1
hsa-miR-515-5p	EDN3
hsa-miR-515-5p	YWHAG
hsa-miR-515-5p	EEF2KMT
hsa-miR-515-5p	RNF144B
hsa-miR-515-5p	CDH26
hsa-miR-515-5p	ZNF595
hsa-miR-515-5p	TMEM45A
hsa-miR-515-5p	P4HA2
hsa-miR-515-5p	MIB1
hsa-miR-515-5p	AGPAT3
hsa-miR-515-5p	GNA12
hsa-miR-515-5p	THSD7B
hsa-miR-515-5p	CCNYL1
hsa-miR-515-5p	TFCP2L1
hsa-miR-515-5p	ASPH
hsa-miR-515-5p	ITGB8
hsa-miR-515-5p	RAB3IP
hsa-miR-515-5p	SULF1
hsa-miR-515-5p	FOXJ2
hsa-miR-515-5p	ZDHHC9
hsa-miR-515-5p	SRPK2
hsa-miR-515-5p	YTHDF2
hsa-miR-515-5p	ZNF468
hsa-miR-515-5p	SLF2
hsa-miR-515-5p	ZNF385B
hsa-miR-515-5p	LIN7A
hsa-miR-515-5p	FAM86C1
hsa-miR-515-5p	MID2
hsa-miR-515-5p	PRDM9
hsa-miR-515-5p	NKD1
hsa-miR-515-5p	PIKFYVE
hsa-miR-515-5p	FRMD4B
hsa-miR-515-5p	CDH11
hsa-miR-515-5p	CADPS2
hsa-miR-515-5p	TACC1
hsa-miR-515-5p	MOSPD2
hsa-miR-515-5p	TBX21
hsa-miR-515-5p	RAP1B
hsa-miR-515-5p	STON2
hsa-miR-515-5p	NDFIP2
hsa-miR-515-5p	GRM1
hsa-miR-515-5p	PRMT2
hsa-miR-515-5p	ONECUT2
hsa-miR-515-5p	FAM71F2
hsa-miR-515-5p	CXCL6
hsa-miR-515-5p	ZNF84
hsa-miR-515-5p	CCDC144A
hsa-miR-515-5p	SRGAP2
hsa-miR-515-5p	NDUFS2
hsa-miR-515-5p	PATL2
hsa-miR-515-5p	KHNYN
hsa-miR-515-5p	VAMP7
hsa-miR-515-5p	MTF1
hsa-miR-515-5p	KCNJ18
hsa-miR-515-5p	MARCH7
hsa-miR-515-5p	FBXO40
hsa-miR-515-5p	ZNF716
hsa-miR-515-5p	GRIA4
hsa-miR-515-5p	ASCC3
hsa-miR-515-5p	ZNF584
hsa-miR-515-5p	PRND
hsa-miR-515-5p	RIOX2
hsa-miR-515-5p	RAP2C
hsa-miR-515-5p	GRIK1
hsa-miR-515-5p	KLHL31
hsa-miR-515-5p	AK3
hsa-miR-515-5p	ABL2
hsa-miR-515-5p	RHBDL2
hsa-miR-515-5p	SLC35A5
hsa-miR-515-5p	KDM7A
hsa-miR-515-5p	LDLRAD4
hsa-miR-515-5p	OAS2
hsa-miR-515-5p	NAA30
hsa-miR-515-5p	CLEC14A
hsa-miR-515-5p	KRTAP13-1
hsa-miR-515-5p	NGLY1
hsa-miR-515-5p	RAB18
hsa-miR-515-5p	HMGN2
hsa-miR-515-5p	C1orf21
hsa-miR-515-5p	RIMS4
hsa-miR-515-5p	ATG13
hsa-miR-515-5p	TMEM229B
hsa-miR-515-5p	RCOR2
hsa-miR-515-5p	BTG2
hsa-miR-515-5p	ZNF600
hsa-miR-515-5p	SELENOT
hsa-miR-515-5p	ZNF808
hsa-miR-515-5p	ENAH
hsa-miR-515-5p	IKBIP
hsa-miR-515-5p	EIF1B
hsa-miR-515-5p	DIPK1A
hsa-miR-515-5p	MKLN1
hsa-miR-515-5p	SP4
hsa-miR-515-5p	GAS2
hsa-miR-515-5p	GTF2I
hsa-miR-515-5p	C12orf77
hsa-miR-515-5p	PIK3R5
hsa-miR-515-5p	PTGER4
hsa-miR-515-5p	TMEM263
hsa-miR-515-5p	VWA5B1
hsa-miR-515-5p	PARVA
hsa-miR-515-5p	CCNT1
hsa-miR-515-5p	PIAS2
hsa-miR-515-5p	DTNBP1
hsa-miR-515-5p	GPATCH2
hsa-miR-515-5p	RAB3C
hsa-miR-515-5p	ZBTB1
hsa-miR-515-5p	SYCP2
hsa-miR-515-5p	UBP1
hsa-miR-515-5p	ERBB4
hsa-miR-515-5p	CALHM5
hsa-miR-515-5p	ID3
hsa-miR-515-5p	PRORY
hsa-miR-515-5p	RAB11FIP1
hsa-miR-515-5p	CLVS1
hsa-miR-515-5p	FAM162A
hsa-miR-515-5p	PRDM2
hsa-miR-515-5p	AMMECR1
hsa-miR-515-5p	TMEM128
hsa-miR-515-5p	SLITRK3
hsa-miR-515-5p	PCTP
hsa-miR-515-5p	SZRD1
hsa-miR-515-5p	ZKSCAN8
hsa-miR-515-5p	MLLT10
hsa-miR-515-5p	SCRG1
hsa-miR-515-5p	MED1
hsa-miR-515-5p	ATM
hsa-miR-515-5p	C20orf194
hsa-miR-515-5p	QSOX2
hsa-miR-515-5p	KLF3
hsa-miR-515-5p	E2F6
hsa-miR-515-5p	PIK3CG
hsa-miR-515-5p	TNRC6C
hsa-miR-515-5p	ZNF793
hsa-miR-515-5p	SLC22A15
hsa-miR-515-5p	OPHN1
hsa-miR-515-5p	HYDIN
hsa-miR-515-5p	DDX52
hsa-miR-515-5p	AADACL3
hsa-miR-515-5p	POLI
hsa-miR-515-5p	CD2BP2
hsa-miR-515-5p	C11orf45
hsa-miR-515-5p	ENTPD1
hsa-miR-515-5p	TET3
hsa-miR-515-5p	CSGALNACT2
hsa-miR-515-5p	TTC14
hsa-miR-515-5p	RWDD4
hsa-miR-515-5p	RBL2
hsa-miR-515-5p	TENM2
hsa-miR-515-5p	SMIM13
hsa-miR-515-5p	APOL6
hsa-miR-515-5p	PPP1R12B
hsa-miR-515-5p	NRG3
hsa-miR-515-5p	BEX5
hsa-miR-515-5p	ARHGEF3
hsa-miR-515-5p	CCNJL
hsa-miR-515-5p	CASK
hsa-miR-515-5p	THEMIS
hsa-miR-515-5p	ADRA1A
hsa-miR-515-5p	SETDB2
hsa-miR-515-5p	ICK
hsa-miR-515-5p	MEF2D
hsa-miR-515-5p	SLC28A3
hsa-miR-515-5p	SUSD4
hsa-miR-515-5p	ANKFY1
hsa-miR-515-5p	PCMTD2
hsa-miR-515-5p	ZNF273
hsa-miR-515-5p	CCDC177
hsa-miR-515-5p	EIF2B1
hsa-miR-515-5p	ABRA
hsa-miR-515-5p	RNF169
hsa-miR-515-5p	SESTD1
hsa-miR-515-5p	SLC35A2
hsa-miR-515-5p	LMX1A
hsa-miR-515-5p	TTN
hsa-miR-515-5p	SAP18
hsa-miR-515-5p	EIF1AX
hsa-miR-515-5p	DNAJC6
hsa-miR-515-5p	ZNF827
hsa-miR-515-5p	IKZF2
hsa-miR-515-5p	NCAM2
hsa-miR-515-5p	CLDN16
hsa-miR-515-5p	ZFP90
hsa-miR-515-5p	ABCG4
hsa-miR-515-5p	PLEKHB2
hsa-miR-515-5p	WDHD1
hsa-miR-515-5p	GALNT1
hsa-miR-515-5p	TBX4
hsa-miR-515-5p	ATXN7L3B
hsa-miR-515-5p	SMIM12
hsa-miR-515-5p	PGM3
hsa-miR-515-5p	LRRC8C
hsa-miR-515-5p	TMEM30A
hsa-miR-515-5p	FLVCR2
hsa-miR-515-5p	E2F8
hsa-miR-515-5p	RSF1
hsa-miR-515-5p	HTR5A
hsa-miR-515-5p	FRMPD4
hsa-miR-515-5p	PITHD1
hsa-miR-515-5p	CLIC5
hsa-miR-515-5p	ZNF37A
hsa-miR-515-5p	TRPC6
hsa-miR-515-5p	MYH1
hsa-miR-515-5p	NFAT5
hsa-miR-515-5p	ANKEF1
hsa-miR-515-5p	EIF4B
hsa-miR-515-5p	HTRA4
hsa-miR-515-5p	SH3PXD2A
hsa-miR-515-5p	PPT1
hsa-miR-515-5p	TAPBP
hsa-miR-515-5p	PDZD3
hsa-miR-515-5p	GRIA2
hsa-miR-515-5p	PRR11
hsa-miR-515-5p	CERS6
hsa-miR-515-5p	LRRC58
hsa-miR-515-5p	CNNM2
hsa-miR-515-5p	PGAP1
hsa-miR-515-5p	RASGEF1B
hsa-miR-515-5p	ZNF705D
hsa-miR-515-5p	USP3
hsa-miR-515-5p	RAB11A
hsa-miR-515-5p	SNAP25
hsa-miR-515-5p	RFX4
hsa-miR-515-5p	PLXDC1
hsa-miR-515-5p	PPM1A
hsa-miR-515-5p	MAP4
hsa-miR-515-5p	ZNF559-ZNF177
hsa-miR-515-5p	CALM1
hsa-miR-515-5p	GPATCH2L
hsa-miR-515-5p	C5orf24
hsa-miR-515-5p	PTPN21
hsa-miR-515-5p	PCSK5
hsa-miR-515-5p	REST
hsa-miR-515-5p	ATF2
hsa-miR-515-5p	CALU
hsa-miR-515-5p	BCAS4
hsa-miR-515-5p	SUSD6
hsa-miR-515-5p	EVA1A
hsa-miR-515-5p	PKD2
hsa-miR-515-5p	COPG2
hsa-miR-515-5p	GPR158
hsa-miR-515-5p	CYSLTR1
hsa-miR-515-5p	MON2
hsa-miR-515-5p	TSPAN6
hsa-miR-515-5p	MRPS5
hsa-miR-515-5p	FANCF
hsa-miR-515-5p	RYBP
hsa-miR-515-5p	SLC35E3
hsa-miR-515-5p	ZBTB38
hsa-miR-515-5p	RASGRP2
hsa-miR-515-5p	SV2C
hsa-miR-515-5p	TAF12
hsa-miR-515-5p	GDI2
hsa-miR-515-5p	UBR3
hsa-miR-515-5p	SPRY1
hsa-miR-515-5p	XPNPEP2
hsa-miR-515-5p	METTL15
hsa-miR-515-5p	GFRA2
hsa-miR-515-5p	MAL2
hsa-miR-515-5p	FAM76B
hsa-miR-515-5p	DDX47
hsa-miR-515-5p	NDUFA5
hsa-miR-515-5p	ETF1
hsa-miR-515-5p	ZNF558
hsa-miR-515-5p	DZIP3
hsa-miR-515-5p	IL1R1
hsa-miR-515-5p	NUDT15
hsa-miR-515-5p	PTGDR2
hsa-miR-515-5p	OLR1
hsa-miR-515-5p	FLNB
hsa-miR-515-5p	GNL1
hsa-miR-515-5p	FAM169A
hsa-miR-515-5p	TRADD
hsa-miR-515-5p	SSH3
hsa-miR-515-5p	DDHD1
hsa-miR-515-5p	PIK3C3
hsa-miR-515-5p	MEA1
hsa-miR-515-5p	CCN4
hsa-miR-515-5p	PLCB1
hsa-miR-515-5p	TBC1D30
hsa-miR-515-5p	MAPRE2
hsa-miR-515-5p	ZBTB44
hsa-miR-515-5p	TUFT1
hsa-miR-515-5p	GLTP
hsa-miR-515-5p	VOPP1
hsa-miR-515-5p	RHOBTB2
hsa-miR-515-5p	PITPNA
hsa-miR-515-5p	LOC389602
hsa-miR-515-5p	IPMK
hsa-miR-515-5p	CNST
hsa-miR-515-5p	THBD
hsa-miR-515-5p	DMP1
hsa-miR-515-5p	ZNF322
hsa-miR-515-5p	MARCH5
hsa-miR-515-5p	RETREG3
hsa-miR-515-5p	EXOSC2
hsa-miR-515-5p	PLXNA2
hsa-miR-515-5p	ZWINT
hsa-miR-515-5p	LGSN
hsa-miR-515-5p	PPM1L
hsa-miR-515-5p	ELOVL2
hsa-miR-515-5p	ZNF655
hsa-miR-515-5p	NDE1
hsa-miR-515-5p	SYN3
hsa-miR-515-5p	TMTC1
hsa-miR-515-5p	ADAT2
hsa-miR-515-5p	S100A7A
hsa-miR-515-5p	PLEKHA8
hsa-miR-515-5p	GUCY1A2
hsa-miR-515-5p	SIRT2
hsa-miR-515-5p	TBC1D12
hsa-miR-515-5p	RAI14
hsa-miR-515-5p	KLF7
hsa-miR-515-5p	RAD54B
hsa-miR-515-5p	SEMA5B
hsa-miR-515-5p	ZNF677
hsa-miR-515-5p	ITGAL
hsa-miR-515-5p	ALDH7A1
hsa-miR-515-5p	TAF5L
hsa-miR-515-5p	SYT17
hsa-miR-515-5p	SLC25A46
hsa-miR-515-5p	PCDHB6
hsa-miR-515-5p	UACA
hsa-miR-515-5p	NIT1
hsa-miR-515-5p	MAP3K7CL
hsa-miR-515-5p	RAB2A
hsa-miR-515-5p	MCTS1
hsa-miR-515-5p	CASTOR2
hsa-miR-515-5p	LCE5A
hsa-miR-515-5p	DNAL1
hsa-miR-515-5p	ZNF678
hsa-miR-515-5p	ZNF550
hsa-miR-515-5p	PTPRE
hsa-miR-515-5p	ROR1
hsa-miR-515-5p	PDSS2
hsa-miR-515-5p	OLFML2B
hsa-miR-515-5p	TPD52
hsa-miR-515-5p	ST8SIA2
hsa-miR-515-5p	CACNA1C
hsa-miR-515-5p	TLCD4
hsa-miR-515-5p	CLDN2
hsa-miR-515-5p	FOXN3
hsa-miR-515-5p	ANKS4B
hsa-miR-515-5p	CD46
hsa-miR-515-5p	YAF2
hsa-miR-515-5p	POLA2
hsa-miR-515-5p	C5orf51
hsa-miR-515-5p	GJA1
hsa-miR-515-5p	PEAK1
hsa-miR-515-5p	ZNF705E
hsa-miR-515-5p	NOS1AP
hsa-miR-515-5p	GALNT11
hsa-miR-515-5p	EFCAB2
hsa-miR-515-5p	MAVS
hsa-miR-515-5p	PPP4R3B
hsa-miR-515-5p	CBX1
hsa-miR-515-5p	DGKD
hsa-miR-515-5p	ZEB2
hsa-miR-515-5p	RNASEH2C
hsa-miR-515-5p	EPC2
hsa-miR-515-5p	CLDN12
hsa-miR-515-5p	PGAM5
hsa-miR-515-5p	ZNF426
hsa-miR-515-5p	TRAPPC8
hsa-miR-515-5p	IKZF5
hsa-miR-515-5p	GCOM1
hsa-miR-515-5p	KPNA1
hsa-miR-515-5p	SHTN1
hsa-miR-515-5p	OPALIN
hsa-miR-515-5p	CTNNBIP1
hsa-miR-515-5p	HS6ST3
hsa-miR-515-5p	NDRG4
hsa-miR-515-5p	OTUD7B
hsa-miR-515-5p	MBOAT2
hsa-miR-515-5p	CUL5
hsa-miR-515-5p	ZNF823
hsa-miR-515-5p	USP22
hsa-miR-515-5p	PRDM7
hsa-miR-515-5p	TMEM199
hsa-miR-515-5p	GIGYF2
hsa-miR-515-5p	MINDY2
hsa-miR-515-5p	PPP3R2
hsa-miR-515-5p	SEPT10
hsa-miR-515-5p	YIPF4
hsa-miR-515-5p	STAT5B
hsa-miR-515-5p	SNX6
hsa-miR-515-5p	FUT1
hsa-miR-515-5p	TP53INP2
hsa-miR-515-5p	GTF2A1
hsa-miR-515-5p	ETS1
hsa-miR-515-5p	SGIP1
hsa-miR-515-5p	MRFAP1
hsa-miR-515-5p	ACTR3C
hsa-miR-515-5p	NUS1
hsa-miR-515-5p	MBP
hsa-miR-515-5p	MYO18B
hsa-miR-515-5p	HSPH1
hsa-miR-515-5p	POLR2M
hsa-miR-515-5p	TFEC
hsa-miR-515-5p	ANKRD63
hsa-miR-515-5p	TM9SF4
hsa-miR-515-5p	PODXL
hsa-miR-515-5p	FAM210A
hsa-miR-515-5p	ARID5B
hsa-miR-515-5p	SAT1
hsa-miR-515-5p	GK
hsa-miR-515-5p	RTL8C
hsa-miR-515-5p	CDC42
hsa-miR-515-5p	ZNF544
hsa-miR-515-5p	PLA2G12A
hsa-miR-515-5p	CALN1
hsa-miR-515-5p	PSME3
hsa-miR-515-5p	ZFYVE27
hsa-miR-515-5p	STIM2
hsa-miR-515-5p	CD209
hsa-miR-515-5p	L3MBTL4
hsa-miR-515-5p	BEND4
hsa-miR-515-5p	DLD
hsa-miR-515-5p	MRPL30
hsa-miR-515-5p	EMX2
hsa-miR-515-5p	PLAC8
hsa-miR-515-5p	FAM84B
hsa-miR-515-5p	CDH1
hsa-miR-515-5p	ADAMTS2
hsa-miR-515-5p	MAGEB18
hsa-miR-515-5p	RTL4
hsa-miR-515-5p	XKR6
hsa-miR-515-5p	FBXW2
hsa-miR-515-5p	SLC26A2
hsa-miR-515-5p	TMEM242
hsa-miR-515-5p	ZDHHC2
hsa-miR-515-5p	DOCK4
hsa-miR-515-5p	NCMAP
hsa-miR-515-5p	SLC25A36
hsa-miR-515-5p	CARMIL1
hsa-miR-515-5p	ZNF443
hsa-miR-515-5p	SLC12A2
hsa-miR-515-5p	SPATS2
hsa-miR-515-5p	FHIT
hsa-miR-515-5p	HAS2
hsa-miR-515-5p	LHFPL4
hsa-miR-515-5p	MAEL
hsa-miR-515-5p	RASSF2
hsa-miR-515-5p	ZNF224
hsa-miR-515-5p	ZFP36L1
hsa-miR-515-5p	NDUFAF4
hsa-miR-515-5p	TRIM13
hsa-miR-515-5p	FAM219B
hsa-miR-515-5p	N4BP2
hsa-miR-515-5p	ORC2
hsa-miR-515-5p	COL5A2
hsa-miR-515-5p	LZIC
hsa-miR-515-5p	KIF20B
hsa-miR-515-5p	ZNF845
hsa-miR-515-5p	LOC102724265
hsa-miR-515-5p	SH2D5
hsa-miR-515-5p	KAT14
hsa-miR-515-5p	KDM3B
hsa-miR-515-5p	ABLIM1
hsa-miR-515-5p	PDE11A
hsa-miR-515-5p	ZNF704
hsa-miR-515-5p	TPRG1
hsa-miR-515-5p	ARL4D
hsa-miR-515-5p	PRR18
hsa-miR-515-5p	FGF12
hsa-miR-515-5p	TLCD4-RWDD3
hsa-miR-515-5p	SACS
hsa-miR-515-5p	STK24
hsa-miR-515-5p	DPYD
hsa-miR-515-5p	MANSC1
hsa-miR-515-5p	STX3
hsa-miR-515-5p	MSI1
hsa-miR-515-5p	SOX12
hsa-miR-515-5p	CACNA1E
hsa-miR-515-5p	CLMN
hsa-miR-515-5p	GPIHBP1
hsa-miR-515-5p	ATRN
hsa-miR-515-5p	CACUL1
hsa-miR-515-5p	ECPAS
hsa-miR-515-5p	ZNF493
hsa-miR-515-5p	CELF1
hsa-miR-515-5p	TBC1D9
hsa-miR-515-5p	CDCA7
hsa-miR-515-5p	ALG10B
hsa-miR-515-5p	DCDC2
hsa-miR-515-5p	EPHB2
hsa-miR-515-5p	ARNTL2
hsa-miR-515-5p	HELQ
hsa-miR-515-5p	CSTF2T
hsa-miR-515-5p	IFI44L
hsa-miR-515-5p	BLOC1S3
hsa-miR-515-5p	NDUFA4
hsa-miR-515-5p	RUNDC3B
hsa-miR-515-5p	ATP6V0A2
hsa-miR-515-5p	VDR
hsa-miR-515-5p	FAM86B2
hsa-miR-515-5p	SAR1B
hsa-miR-515-5p	ZNF107
hsa-miR-515-5p	ERO1A
hsa-miR-515-5p	RDH11
hsa-miR-515-5p	SETD5
hsa-miR-515-5p	RPRD1B
hsa-miR-515-5p	LMCD1
hsa-miR-515-5p	PRX
hsa-miR-515-5p	CDK5R1
hsa-miR-515-5p	CLCN3
hsa-miR-515-5p	PLXNA4
hsa-miR-515-5p	ARHGEF4
hsa-miR-515-5p	PCDHA9
hsa-miR-515-5p	DDIT4L
hsa-miR-515-5p	NAMPT
hsa-miR-515-5p	SLC10A6
hsa-miR-515-5p	ZNF506
hsa-miR-515-5p	NT5DC3
hsa-miR-515-5p	SAMD12
hsa-miR-515-5p	ARHGEF7
hsa-miR-515-5p	MYO5A
hsa-miR-515-5p	CYP19A1
hsa-miR-515-5p	PLA2G4F
hsa-miR-515-5p	ZSCAN29
hsa-miR-515-5p	TFAP2B
hsa-miR-515-5p	TYRP1
hsa-miR-515-5p	PIK3C2B
hsa-miR-515-5p	ZNF578
hsa-miR-515-5p	HIRIP3
hsa-miR-515-5p	PIWIL1
hsa-miR-515-5p	FSBP
hsa-miR-515-5p	C5orf49
hsa-miR-515-5p	CHRNA2
hsa-miR-515-5p	HCN1
hsa-miR-515-5p	LRRC2
hsa-miR-515-5p	ANKRD22
hsa-miR-515-5p	F11R
hsa-miR-515-5p	EIF5
hsa-miR-515-5p	MARK1
hsa-miR-515-5p	VAPB
hsa-miR-515-5p	PDK3
hsa-miR-515-5p	PTPN3
hsa-miR-515-5p	WDR89
hsa-miR-515-5p	PLEK2
hsa-miR-515-5p	ZNF395
hsa-miR-515-5p	KIF3A
hsa-miR-515-5p	HPGDS
hsa-miR-515-5p	CLIP2
hsa-miR-515-5p	ATP8B4
hsa-miR-515-5p	CD40LG
hsa-miR-515-5p	CDK6
hsa-miR-515-5p	UBE2F
hsa-miR-515-5p	PCBD2
hsa-miR-515-5p	FAM78B
hsa-miR-515-5p	SMAP1
hsa-miR-515-5p	SSR3
hsa-miR-515-5p	PDP1
hsa-miR-515-5p	CAPN15
hsa-miR-515-5p	SKA3
hsa-miR-515-5p	ZNF140
hsa-miR-515-5p	ZNF154
hsa-miR-515-5p	SOHLH2
hsa-miR-515-5p	POMGNT1
hsa-miR-515-5p	ADAMDEC1
hsa-miR-515-5p	G6PC
hsa-miR-515-5p	MGAT5
hsa-miR-515-5p	NUDT21
hsa-miR-515-5p	ADAM8
hsa-miR-515-5p	CENPBD1
hsa-miR-515-5p	NYAP2
hsa-miR-515-5p	TASOR
hsa-miR-515-5p	CCP110
hsa-miR-515-5p	CRISP1
hsa-miR-515-5p	TRNP1
hsa-miR-515-5p	F2RL3
hsa-miR-515-5p	LUZP2
hsa-miR-515-5p	CENPA
hsa-miR-515-5p	ZNF582
hsa-miR-515-5p	POP1
hsa-miR-515-5p	PPP1R9B
hsa-miR-515-5p	HELB
hsa-miR-515-5p	AMBRA1
hsa-miR-515-5p	FBXO32
hsa-miR-515-5p	ESS2
hsa-miR-515-5p	POM121
hsa-miR-515-5p	PCGF5
hsa-miR-515-5p	UNC5C
hsa-miR-515-5p	DLG2
hsa-miR-515-5p	HLF
hsa-miR-515-5p	SYNPO2
hsa-miR-515-5p	UBLCP1
hsa-miR-515-5p	ZKSCAN3
hsa-miR-515-5p	GTPBP1
hsa-miR-515-5p	RAD1
hsa-miR-515-5p	TGFBI
hsa-miR-515-5p	PASD1
hsa-miR-515-5p	MGLL
hsa-miR-515-5p	ADCYAP1
hsa-miR-515-5p	ZFP36L2
hsa-miR-515-5p	PICALM
hsa-miR-515-5p	DNAJB11
hsa-miR-515-5p	TMEM167A
hsa-miR-515-5p	CCNJ
hsa-miR-515-5p	BEND6
hsa-miR-515-5p	ABLIM3
hsa-miR-515-5p	ZNF611
hsa-miR-515-5p	LMO4
hsa-miR-515-5p	SCML4
hsa-miR-515-5p	BMPR1A
hsa-miR-515-5p	OPA1
hsa-miR-515-5p	PDE5A
hsa-miR-515-5p	MVD
hsa-miR-515-5p	HDLBP
hsa-miR-515-5p	SMCO3
hsa-miR-515-5p	DIO2
hsa-miR-515-5p	ZNF280B
hsa-miR-515-5p	ZNF862
hsa-miR-515-5p	ATP1B3
hsa-miR-515-5p	GHITM
hsa-miR-515-5p	MACC1
hsa-miR-515-5p	FBXL4
hsa-miR-515-5p	DUSP8
hsa-miR-515-5p	TMEM107
hsa-miR-515-5p	PRADC1
hsa-miR-515-5p	TEP1
hsa-miR-515-5p	PGM2L1
hsa-miR-515-5p	CAMK4
hsa-miR-515-5p	NFKBIA
hsa-miR-515-5p	MORC4
hsa-miR-515-5p	IL1RN
hsa-miR-515-5p	CLSPN
hsa-miR-515-5p	PYM1
hsa-miR-515-5p	AIG1
hsa-miR-515-5p	C18orf25
hsa-miR-515-5p	LOC728485
hsa-miR-515-5p	SDAD1
hsa-miR-515-5p	ELOA2
hsa-miR-515-5p	TIMM23
hsa-miR-515-5p	TRIML2
hsa-miR-515-5p	NTN4
hsa-miR-515-5p	EMP2
hsa-miR-515-5p	ANOS1
hsa-miR-515-5p	KLHL3
hsa-miR-515-5p	ZNRF2
hsa-miR-515-5p	YES1
hsa-miR-515-5p	MAB21L1
hsa-miR-515-5p	OSBPL6
hsa-miR-515-5p	PRKCG
hsa-miR-515-5p	ZNF813
hsa-miR-515-5p	SLC46A1
hsa-miR-515-5p	KCNJ5
hsa-miR-515-5p	ZNF266
hsa-miR-515-5p	SCLT1
hsa-miR-515-5p	THSD4
hsa-miR-515-5p	ADAM28
hsa-miR-515-5p	ZNF18
hsa-miR-515-5p	ZNF789
hsa-miR-515-5p	EPB41L5
hsa-miR-515-5p	ZNF568
hsa-miR-515-5p	PCDH19
hsa-miR-515-5p	PEX13
hsa-miR-515-5p	MRM2
hsa-miR-515-5p	WASF3
hsa-miR-515-5p	SYT11
hsa-miR-515-5p	KCNMA1
hsa-miR-515-5p	JARID2
hsa-miR-515-5p	AHCYL2
hsa-miR-515-5p	COX18
hsa-miR-515-5p	ITGBL1
hsa-miR-515-5p	PSMC3IP
hsa-miR-515-5p	TENT5C
hsa-miR-515-5p	NFIA
hsa-miR-515-5p	HIVEP3
hsa-miR-515-5p	FEN1
hsa-miR-515-5p	RAB30
hsa-miR-515-5p	ZNF302
hsa-miR-515-5p	NEDD1
hsa-miR-515-5p	SPARC
hsa-miR-515-5p	RAB2B
hsa-miR-515-5p	GABRA4
hsa-miR-515-5p	HNRNPC
hsa-miR-515-5p	POFUT1
hsa-miR-515-5p	CLDN18
hsa-miR-515-5p	NAV3
hsa-miR-515-5p	BVES
hsa-miR-515-5p	POU2AF1
hsa-miR-515-5p	TRPM8
hsa-miR-515-5p	NETO1
hsa-miR-515-5p	KIF5B
hsa-miR-515-5p	RBM41
hsa-miR-515-5p	C6orf132
hsa-miR-515-5p	RHCG
hsa-miR-515-5p	NKX2-1
hsa-miR-515-5p	REPIN1
hsa-miR-515-5p	RPS6KA3
hsa-miR-515-5p	TSFM
hsa-miR-515-5p	SEPT2
hsa-miR-515-5p	ZNF7
hsa-miR-515-5p	ZNF776
hsa-miR-515-5p	CHTF8
hsa-miR-515-5p	GSG1
hsa-miR-515-5p	AKR1E2
hsa-miR-515-5p	C12orf66
hsa-miR-515-5p	HSD11B2
hsa-miR-515-5p	CLEC4M
hsa-miR-515-5p	TRH
hsa-miR-515-5p	PAIP2B
hsa-miR-515-5p	FIGN
hsa-miR-515-5p	ALS2
hsa-miR-515-5p	CCDC142
hsa-miR-515-5p	EPHB1
hsa-miR-515-5p	GCN1
hsa-miR-515-5p	SYNPR
hsa-miR-515-5p	BMPR2
hsa-miR-515-5p	NRP2
hsa-miR-515-5p	BCL2L14
hsa-miR-515-5p	TMEM52
hsa-miR-515-5p	MCMDC2
hsa-miR-515-5p	SMOC1
hsa-miR-515-5p	MTMR9
hsa-miR-515-5p	UCK2
hsa-miR-515-5p	ST8SIA3
hsa-miR-515-5p	FBN2
hsa-miR-515-5p	PTAR1
hsa-miR-515-5p	INSYN1
hsa-miR-515-5p	GINS2
hsa-miR-515-5p	EPHA4
hsa-miR-515-5p	RGS4
hsa-miR-515-5p	PPP2R3A
hsa-miR-515-5p	CUX1
hsa-miR-515-5p	MARVELD1
hsa-miR-515-5p	ZNF519
hsa-miR-515-5p	TMC8
hsa-miR-515-5p	LSAMP
hsa-miR-515-5p	SAR1A
hsa-miR-515-5p	SYT6
hsa-miR-515-5p	TNIK
hsa-miR-515-5p	KIAA1549L
hsa-miR-515-5p	ARRDC4
hsa-miR-515-5p	PLAG1
hsa-miR-515-5p	VPREB1
hsa-miR-515-5p	ITGAV
hsa-miR-515-5p	NUP210
hsa-miR-515-5p	ZNF451
hsa-miR-515-5p	MYCN
hsa-miR-515-5p	ABHD2
hsa-miR-515-5p	ADGRF2
hsa-miR-515-5p	C8orf33
hsa-miR-515-5p	IL10RA
hsa-miR-515-5p	ANKS6
hsa-miR-515-5p	CDH5
hsa-miR-515-5p	STRN
hsa-miR-515-5p	SLC8A3
hsa-miR-515-5p	RABL6
hsa-miR-515-5p	IVD
hsa-miR-515-5p	ZBTB41
hsa-miR-515-5p	TMEM106B
hsa-miR-515-5p	TMEM33
hsa-miR-515-5p	HSPD1
hsa-miR-515-5p	DAPK2
hsa-miR-515-5p	PPP1R14C
hsa-miR-515-5p	TNFRSF11B
hsa-miR-515-5p	C9orf72
hsa-miR-515-5p	UFD1
hsa-miR-515-5p	TMX1
hsa-miR-515-5p	GOLGA4
hsa-miR-515-5p	KCTD7
hsa-miR-515-5p	SIRPA
hsa-miR-515-5p	POLR3G
hsa-miR-515-5p	CHRDL1
hsa-miR-515-5p	MKI67
hsa-miR-515-5p	GIMAP6
hsa-miR-515-5p	KCNE4
hsa-miR-515-5p	VPS13D
hsa-miR-515-5p	GPX8
hsa-miR-515-5p	OGFOD3
hsa-miR-515-5p	PPP1R3C
hsa-miR-515-5p	TNPO1
hsa-miR-515-5p	CNPY3
hsa-miR-515-5p	EDN1
hsa-miR-515-5p	TOMM20
hsa-miR-515-5p	G3BP1
hsa-miR-515-5p	DCAF7
hsa-miR-515-5p	SGPL1
hsa-miR-515-5p	NFE2L1
hsa-miR-515-5p	RNASEH1
hsa-miR-515-5p	MAGEA9B
hsa-miR-515-5p	MAGEA9
hsa-miR-515-5p	MTX3
hsa-miR-515-5p	SIX1
hsa-miR-515-5p	ELP3
hsa-miR-515-5p	PCBD1
hsa-miR-515-5p	NACC1
hsa-miR-515-5p	SSTR2
hsa-miR-515-5p	PGF
hsa-miR-515-5p	RUNX1T1
hsa-miR-515-5p	SLC5A3
hsa-miR-515-5p	GAREM1
hsa-miR-515-5p	FAM86B1
hsa-miR-515-5p	CCPG1
hsa-miR-515-5p	PLEKHS1
hsa-miR-515-5p	TCF7
hsa-miR-515-5p	MOB3C
hsa-miR-515-5p	DNAJB12
hsa-miR-515-5p	SLC26A7
hsa-miR-515-5p	RRP1B
hsa-miR-515-5p	ZMAT4
hsa-miR-515-5p	SHCBP1
hsa-miR-515-5p	CCDC50
hsa-miR-515-5p	FCGR3B
hsa-miR-515-5p	EIF4E3
hsa-miR-515-5p	APH1B
hsa-miR-515-5p	CLTRN
hsa-miR-515-5p	SOX30
hsa-miR-515-5p	TAX1BP3
hsa-miR-515-5p	MAGI1
hsa-miR-515-5p	STRADB
hsa-miR-515-5p	HGF
hsa-miR-515-5p	UBE2D1
hsa-miR-515-5p	ASB13
hsa-miR-515-5p	PIP4P2
hsa-miR-515-5p	TMEM117
hsa-miR-515-5p	ZNF626
hsa-miR-515-5p	NKAPD1
hsa-miR-515-5p	MUC13
hsa-miR-515-5p	ZCCHC24
hsa-miR-515-5p	HRCT1
hsa-miR-515-5p	FOXN4
hsa-miR-515-5p	PRDM15
hsa-miR-515-5p	CNN1
hsa-miR-515-5p	COG6
hsa-miR-515-5p	C22orf46
hsa-miR-515-5p	UBE2W
hsa-miR-516a-5p	PIK3R4
hsa-miR-516a-5p	TNFSF8
hsa-miR-516a-5p	RASSF9
hsa-miR-516a-5p	ADSL
hsa-miR-516a-5p	RPRD2
hsa-miR-516a-5p	TMEM68
hsa-miR-516a-5p	RGS9
hsa-miR-516a-5p	SEZ6L
hsa-miR-516a-5p	TXNRD3
hsa-miR-516a-5p	STARD8
hsa-miR-516a-5p	BCL9
hsa-miR-516a-5p	CORO2B
hsa-miR-516a-5p	TM7SF3
hsa-miR-516a-5p	ARHGAP21
hsa-miR-516a-5p	SALL3
hsa-miR-516a-5p	FAM200B
hsa-miR-516a-5p	PLCXD3
hsa-miR-516a-5p	LGALS8
hsa-miR-516a-5p	TBX18
hsa-miR-516a-5p	CCDC120
hsa-miR-516a-5p	SLC38A7
hsa-miR-516a-5p	CACNA1C
hsa-miR-516a-5p	HERC4
hsa-miR-516a-5p	C10orf90
hsa-miR-516a-5p	SNCB
hsa-miR-516a-5p	TRIL
hsa-miR-516a-5p	ACVR2B
hsa-miR-516a-5p	LHX1
hsa-miR-516a-5p	SUPT4H1
hsa-miR-516a-5p	HAUS6
hsa-miR-516a-5p	NEK6
hsa-miR-516a-5p	PABPC3
hsa-miR-516a-5p	SHOX2
hsa-miR-516a-5p	TMEM121B
hsa-miR-516a-5p	MARCH5
hsa-miR-516a-5p	VCAN
hsa-miR-516a-5p	SMPD1
hsa-miR-516a-5p	LOC105375787
hsa-miR-516a-5p	RPL27A
hsa-miR-595	NCAM1
hsa-miR-595	UBASH3B
hsa-miR-595	OPHN1
hsa-miR-595	FAM227A
hsa-miR-595	CCDC85C
hsa-miR-595	HIVEP1
hsa-miR-595	CLOCK
hsa-miR-595	SH3YL1
hsa-miR-595	CUL5
hsa-miR-595	HSF5
hsa-miR-595	SLC30A8
hsa-miR-595	COQ10B
hsa-miR-595	KIF21A
hsa-miR-595	SPRED1
hsa-miR-595	SLC19A1
hsa-miR-595	ZDHHC13
hsa-miR-595	ROCK2
hsa-miR-595	GABRA1
hsa-miR-595	MED13L
hsa-miR-595	ETFRF1
hsa-miR-595	DENND5A
hsa-miR-595	MTMR10
hsa-miR-595	KIAA0753
hsa-miR-595	IGF1
hsa-miR-595	IARS
hsa-miR-595	HAS2
hsa-miR-595	SERTM1
hsa-miR-595	ARHGAP1
hsa-miR-595	ADIPOR1
hsa-miR-595	SFMBT1
hsa-miR-595	TRAPPC13
hsa-miR-595	CSMD3
hsa-miR-595	UBE2G2
hsa-miR-595	ARMC8
hsa-miR-595	MLANA
hsa-miR-595	IFNA7
hsa-miR-595	ZFP91
hsa-miR-595	YES1
hsa-miR-595	NR2F2
hsa-miR-595	SLCO4C1
hsa-miR-595	IFNA14
hsa-miR-595	SCLT1
hsa-miR-595	PPP1R21
hsa-miR-595	ODC1
hsa-miR-595	IFNA17
hsa-miR-595	GAB4
hsa-miR-595	PLD5
hsa-miR-595	AFF4
hsa-miR-595	RGN
hsa-miR-595	CLTB
hsa-miR-595	OGA
hsa-miR-595	BEST3
hsa-miR-595	NTS
hsa-miR-595	PPP3CA
hsa-miR-595	CHM
hsa-miR-595	BNIP2
hsa-miR-595	SUCO
hsa-miR-595	DUXA
hsa-miR-595	USP10
hsa-miR-595	AKR1C2
hsa-miR-595	HINT1
hsa-miR-595	ZNF845
hsa-miR-595	BCKDHB
[truncated: 2,516 more rows]
