# Supplementary material for: Integrated Analysis of Immune-Related circRNA-miRNA-mRNA Regulatory Network in Ischemic Stroke
Source: Front Neurol. 2022 Jun 15;13:889855. doi: 10.3389/fneur.2022.889855 (PMC9240315; doi:10.3389/fneur.2022.889855)
Supplement: Supplementary file 3 [file Data_Sheet_2.ZIP › 4.intersection mRNA.txt]

NT5E
ADAM23
AOPEP
NOG
PRRG4
SCN3A
KLHL14
DMRT2
SYN2
KIAA0825
KCNH8
AXIN2
AFF3
ZNF570
TCN1
ITGA1
CLEC5A
PROM1
PMP2
NFIB
PASK
TENM1
NR1D2
ZNF595
ASPH
ID3
SCRG1
TTN
SPRY1
IL1R1
OLR1
TLCD4
CACNA1E
DDIT4L
ANKRD22
THSD4
UBE2G2
ZNF521
SPTLC3
ARG1
KL
GAGE1
MAOA
KAZN
BMX
HNRNPL
GABRB2
AK4
MOCS1
ZFP28
LYVE1
PRTG
CCDC71L
IPO11
SPAG6
FCRL5
NSG2
ZFP14
LIX1
ZNF594
GRIP1
COL5A3
OVOL2
SIPA1L2
PLXDC2
FGF9
CLEC4D
FKBP9
TUB
OMG
TJP1
DSC2
