# Supplementary material for: Integrated Analysis of Immune-Related circRNA-miRNA-mRNA Regulatory Network in Ischemic Stroke
Source: Front Neurol. 2022 Jun 15;13:889855. doi: 10.3389/fneur.2022.889855 (PMC9240315; doi:10.3389/fneur.2022.889855)
Supplement: Supplementary file 3 [file Data_Sheet_2.ZIP › 5.miRNA-mRNA.csv]

miRNA	mRNA
hsa-miR-1246	SYN2
hsa-miR-1246	PRRG4
hsa-miR-1246	KIAA0825
hsa-miR-1246	TCN1
hsa-miR-1246	ITGA1
hsa-miR-1246	CLEC5A
hsa-miR-515-5p	TENM1
hsa-miR-515-5p	ASPH
hsa-miR-515-5p	SCRG1
hsa-miR-515-5p	TTN
hsa-miR-515-5p	IL1R1
hsa-miR-515-5p	OLR1
hsa-miR-515-5p	TLCD4
hsa-miR-515-5p	CACNA1E
hsa-miR-515-5p	DDIT4L
hsa-miR-515-5p	ANKRD22
hsa-miR-384	TENM1
hsa-miR-384	LYVE1
hsa-miR-384	AK4
hsa-miR-384	ASPH
hsa-miR-384	CCDC71L
hsa-miR-384	KIAA0825
hsa-miR-384	SPAG6
hsa-miR-384	NSG2
hsa-miR-657	NT5E
hsa-miR-657	ADAM23
hsa-miR-657	AOPEP
hsa-miR-657	NOG
hsa-miR-595	UBE2G2
hsa-miR-595	ZNF521
hsa-miR-595	SPTLC3
hsa-miR-767-3p	GAGE1
hsa-miR-767-3p	NFIB
hsa-miR-767-3p	GABRB2
hsa-miR-767-3p	ZFP28
hsa-miR-767-5p	GRIP1
hsa-miR-767-5p	COL5A3
hsa-miR-767-5p	OVOL2
hsa-miR-767-5p	FGF9
hsa-miR-892b	TUB
hsa-miR-892b	GABRB2
hsa-miR-892b	NT5E
hsa-miR-892b	PRTG
hsa-miR-892b	TJP1
