# Supplementary material for: Integrated Analysis of Immune-Related circRNA-miRNA-mRNA Regulatory Network in Ischemic Stroke
Source: Front Neurol. 2022 Jun 15;13:889855. doi: 10.3389/fneur.2022.889855 (PMC9240315; doi:10.3389/fneur.2022.889855)
Supplement: Supplementary file 3 [file Data_Sheet_2.ZIP › 6.circRNA-miRNA.csv]

circRNA	miRNA
hsa_circ_0040834	hsa-miR-657
hsa_circ_0092859	hsa-miR-595
hsa_circ_0092859	hsa-miR-767-3p
hsa_circ_0127785	hsa-miR-767-5p
hsa_circ_0075008	hsa-miR-767-5p
hsa_circ_0024722	hsa-miR-657
hsa_circ_0100808	hsa-miR-767-3p
hsa_circ_0100808	hsa-miR-892b
hsa_circ_0113001	hsa-miR-595
hsa_circ_0134356	hsa-miR-1246
hsa_circ_0004605	hsa-miR-515-5p
hsa_circ_0094705	hsa-miR-384
hsa_circ_0139387	hsa-miR-515-5p
hsa_circ_0034421	hsa-miR-515-5p
hsa_circ_0126075	hsa-miR-384
hsa_circ_0023827	hsa-miR-515-5p
hsa_circ_0093708	hsa-miR-515-5p
