# Supplementary material for: Integrated Analysis of Immune-Related circRNA-miRNA-mRNA Regulatory Network in Ischemic Stroke
Source: Front Neurol. 2022 Jun 15;13:889855. doi: 10.3389/fneur.2022.889855 (PMC9240315; doi:10.3389/fneur.2022.889855)
Supplement: Supplementary file 4 [file Data_Sheet_3.ZIP › MCC_top20 default node.csv]

degree.layout	name	selected	shared name
9	CD19	false	CD19
6	CCR7	false	CCR7
4	RAG1	false	RAG1
4	OLIG2	false	OLIG2
4	ITGA1	false	ITGA1
	ARG1	false	ARG1
	SPIB	false	SPIB
5	FGF9	false	FGF9
4	IDO1	false	IDO1
4	AXIN2	false	AXIN2
10	SOX9	false	SOX9
7	CD27	false	CD27
7	NT5E	false	NT5E
9	PROM1	false	PROM1
7	NOG	false	NOG
	EBF1	false	EBF1
5	MMP9	false	MMP9
6	MSX1	false	MSX1
7	FGF13	false	FGF13
3	CD79B	false	CD79B
