# Supplementary material for: Integrated Analysis of Immune-Related circRNA-miRNA-mRNA Regulatory Network in Ischemic Stroke
Source: Front Neurol. 2022 Jun 15;13:889855. doi: 10.3389/fneur.2022.889855 (PMC9240315; doi:10.3389/fneur.2022.889855)
Supplement: Supplementary file 4 [file Data_Sheet_3.ZIP › PPI.tsv]

#node1	node2	node1_string_id	node2_string_id	neighborhood_on_chromosome	gene_fusion	phylogenetic_cooccurrence	homology	coexpression	experimentally_determined_interaction	database_annotated	automated_textmining	combined_score
ABCA1	OLR1	9606.ENSP00000363868	9606.ENSP00000309124	0	0	0	0	0.062	0	0	0.617	0.626
ABCA1	MMP9	9606.ENSP00000363868	9606.ENSP00000361405	0	0	0	0	0.062	0	0	0.392	0.405
ABHD5	PLIN5	9606.ENSP00000390849	9606.ENSP00000371272	0	0	0	0	0	0.238	0	0.986	0.989
ABHD5	PNPLA1	9606.ENSP00000390849	9606.ENSP00000378072	0	0	0	0	0.065	0.224	0	0.895	0.917
ACKR4	CCR7	9606.ENSP00000249887	9606.ENSP00000246657	0	0	0	0.882	0	0	0.800	0.737	0.817
ADAM23	CNTNAP2	9606.ENSP00000264377	9606.ENSP00000354778	0	0	0	0	0.096	0	0	0.460	0.491
ADAM23	PRDM5	9606.ENSP00000264377	9606.ENSP00000264808	0	0	0	0	0	0	0	0.598	0.598
AFF3	SPRED2	9606.ENSP00000386834	9606.ENSP00000348753	0	0	0	0	0.062	0	0	0.392	0.405
AGBL3	CXADR	9606.ENSP00000388275	9606.ENSP00000284878	0	0	0	0	0	0	0	0.642	0.642
AK4	OMG	9606.ENSP00000378743	9606.ENSP00000247271	0	0	0	0	0	0	0	0.501	0.501
AK4	NT5E	9606.ENSP00000378743	9606.ENSP00000257770	0	0	0	0	0.062	0	0.650	0.070	0.668
AK4	GPR84	9606.ENSP00000378743	9606.ENSP00000450310	0	0	0	0	0	0	0	0.655	0.655
AKNAD1	LIX1	9606.ENSP00000359018	9606.ENSP00000274382	0	0	0	0	0	0	0	0.426	0.426
ALOX15	OLR1	9606.ENSP00000458832	9606.ENSP00000309124	0	0	0	0	0	0	0	0.529	0.529
ANKRD36B	FAM111B	9606.ENSP00000481149	9606.ENSP00000341565	0	0	0	0	0	0	0	0.408	0.408
ANXA3	PRRG4	9606.ENSP00000264908	9606.ENSP00000257836	0	0	0	0	0	0	0	0.467	0.467
ANXA8	CD19	9606.ENSP00000478026	9606.ENSP00000437940	0	0	0	0	0	0	0	0.455	0.455
ANXA9	KAZN	9606.ENSP00000357943	9606.ENSP00000365198	0	0	0	0	0	0	0	0.558	0.558
ARG1	CCR7	9606.ENSP00000349446	9606.ENSP00000246657	0	0	0	0	0	0	0	0.460	0.459
ARG1	CD19	9606.ENSP00000349446	9606.ENSP00000437940	0	0	0	0	0	0	0	0.451	0.451
ARG1	MMP9	9606.ENSP00000349446	9606.ENSP00000361405	0	0	0	0	0	0	0	0.569	0.569
ARG1	IDO1	9606.ENSP00000349446	9606.ENSP00000430950	0	0	0	0	0.050	0	0	0.660	0.663
ASPH	HIST1H4F	9606.ENSP00000368767	9606.ENSP00000244537	0	0	0	0	0	0.270	0	0.525	0.638
AXIN2	SOX9	9606.ENSP00000302625	9606.ENSP00000245479	0	0	0	0	0.063	0	0	0.645	0.653
AXIN2	DAAM2	9606.ENSP00000302625	9606.ENSP00000381876	0	0	0	0	0.060	0.141	0	0.317	0.401
AXIN2	PROM1	9606.ENSP00000302625	9606.ENSP00000426809	0	0	0	0	0	0	0	0.419	0.418
AXIN2	VANGL2	9606.ENSP00000302625	9606.ENSP00000357040	0	0	0	0	0.093	0	0	0.395	0.428
AXIN2	NOG	9606.ENSP00000302625	9606.ENSP00000328181	0	0	0	0	0.049	0	0	0.470	0.474
AXIN2	MSX1	9606.ENSP00000302625	9606.ENSP00000372170	0	0	0	0	0.060	0	0	0.652	0.659
BCL2A1	MMP9	9606.ENSP00000267953	9606.ENSP00000361405	0	0	0	0	0.193	0	0	0.292	0.404
BCL2A1	CASP5	9606.ENSP00000267953	9606.ENSP00000376849	0	0	0	0	0.215	0.178	0	0.357	0.549
BTNL3	BTNL8	9606.ENSP00000341787	9606.ENSP00000342197	0	0	0	0.974	0.215	0.270	0	0.769	0.414
C19orf24	MIER2	9606.ENSP00000386557	9606.ENSP00000264819	0	0	0	0	0	0	0	0.470	0.470
C19orf24	DRAP1	9606.ENSP00000386557	9606.ENSP00000307850	0	0	0	0	0.077	0	0	0.382	0.405
C19orf24	SBNO2	9606.ENSP00000386557	9606.ENSP00000354733	0	0	0	0	0	0	0	0.547	0.547
C1QC	LYVE1	9606.ENSP00000363770	9606.ENSP00000256178	0	0	0	0	0.350	0	0	0.133	0.412
C1QC	MS4A4A	9606.ENSP00000363770	9606.ENSP00000338648	0	0	0	0	0.397	0	0	0.076	0.419
C1QC	VSIG4	9606.ENSP00000363770	9606.ENSP00000363869	0	0	0	0	0.797	0	0	0.297	0.851
C1orf226	FCRL5	9606.ENSP00000413150	9606.ENSP00000354691	0	0	0	0	0	0	0	0.415	0.415
C3orf62	ISM1	9606.ENSP00000341139	9606.ENSP00000262487	0	0	0	0	0	0	0	0.401	0.400
C9orf3	NEURL1	9606.ENSP00000364464	9606.ENSP00000358795	0	0	0	0	0	0	0	0.459	0.459
CACNA1E	GABRB2	9606.ENSP00000356545	9606.ENSP00000274547	0	0	0	0	0.296	0	0	0.246	0.447
CBR3	UGT2B28	9606.ENSP00000290354	9606.ENSP00000334276	0	0	0	0	0	0.077	0.650	0.058	0.669
CCL23	CCR7	9606.ENSP00000481357	9606.ENSP00000246657	0	0	0	0	0.087	0	0	0.391	0.420
CCR7	RAG1	9606.ENSP00000246657	9606.ENSP00000299440	0	0	0	0	0.062	0	0	0.390	0.403
CCR7	ITGA1	9606.ENSP00000246657	9606.ENSP00000282588	0	0	0	0	0	0	0	0.414	0.414
CCR7	FAM102A	9606.ENSP00000246657	9606.ENSP00000362187	0	0	0	0	0	0	0	0.418	0.418
CCR7	ITCH	9606.ENSP00000246657	9606.ENSP00000480499	0	0	0	0	0	0	0	0.431	0.431
CCR7	IDO1	9606.ENSP00000246657	9606.ENSP00000430950	0	0	0	0	0.069	0	0	0.459	0.474
CCR7	MMP9	9606.ENSP00000246657	9606.ENSP00000361405	0	0	0	0	0.097	0	0	0.450	0.482
CCR7	LTB	9606.ENSP00000246657	9606.ENSP00000410481	0	0	0	0	0.266	0	0	0.380	0.526
CCR7	LYVE1	9606.ENSP00000246657	9606.ENSP00000256178	0	0	0	0	0	0	0	0.544	0.544
CCR7	CD19	9606.ENSP00000246657	9606.ENSP00000437940	0	0	0	0	0.267	0	0	0.750	0.809
CCR7	CD27	9606.ENSP00000246657	9606.ENSP00000266557	0	0	0	0	0.303	0	0	0.861	0.899
CD19	NT5E	9606.ENSP00000437940	9606.ENSP00000257770	0	0	0	0	0	0	0	0.824	0.824
CD19	CD27	9606.ENSP00000437940	9606.ENSP00000266557	0	0	0	0	0.179	0	0	0.880	0.897
CD19	FCRL4	9606.ENSP00000437940	9606.ENSP00000271532	0	0	0	0	0.131	0	0	0.517	0.562
CD19	ITGA1	9606.ENSP00000437940	9606.ENSP00000282588	0	0	0	0	0	0	0	0.427	0.427
CD19	RAG1	9606.ENSP00000437940	9606.ENSP00000299440	0	0	0	0	0.062	0	0	0.660	0.668
CD19	EBF1	9606.ENSP00000437940	9606.ENSP00000322898	0	0	0	0	0.054	0	0	0.566	0.571
CD19	FCRL5	9606.ENSP00000437940	9606.ENSP00000354691	0	0	0	0	0.117	0	0	0.456	0.499
CD19	ID3	9606.ENSP00000437940	9606.ENSP00000363689	0	0	0	0	0	0	0	0.469	0.469
CD19	CD79B	9606.ENSP00000437940	9606.ENSP00000376544	0	0	0	0	0.713	0.270	0.900	0.900	0.997
CD19	CD72	9606.ENSP00000437940	9606.ENSP00000379980	0	0	0	0	0.222	0	0	0.671	0.733
CD19	TCL1A	9606.ENSP00000437940	9606.ENSP00000385036	0	0	0	0	0.478	0	0	0.517	0.737
CD19	IL1R1	9606.ENSP00000437940	9606.ENSP00000386380	0	0	0	0	0.058	0	0	0.391	0.401
CD19	PROM1	9606.ENSP00000437940	9606.ENSP00000426809	0	0	0	0	0.062	0	0	0.516	0.527
CD19	IDO1	9606.ENSP00000437940	9606.ENSP00000430950	0	0	0	0	0	0	0	0.463	0.463
CD19	TLR5	9606.ENSP00000437940	9606.ENSP00000440643	0	0	0	0	0.062	0	0	0.413	0.425
CD19	SPIB	9606.ENSP00000437940	9606.ENSP00000471921	0	0	0	0	0.265	0	0	0.451	0.579
CD27	IDO1	9606.ENSP00000266557	9606.ENSP00000430950	0	0	0	0	0	0	0	0.421	0.420
CD27	RAG1	9606.ENSP00000266557	9606.ENSP00000299440	0	0	0	0	0.062	0	0	0.416	0.429
CD27	ITGA1	9606.ENSP00000266557	9606.ENSP00000282588	0	0	0	0	0	0	0	0.459	0.459
CD27	FCRL5	9606.ENSP00000266557	9606.ENSP00000354691	0	0	0	0	0.064	0	0	0.507	0.519
CD27	CD79B	9606.ENSP00000266557	9606.ENSP00000376544	0	0	0	0	0.191	0	0	0.470	0.553
CD27	FCRL4	9606.ENSP00000266557	9606.ENSP00000271532	0	0	0	0	0	0	0	0.654	0.654
CD72	FCRL4	9606.ENSP00000379980	9606.ENSP00000271532	0	0	0	0	0	0	0	0.507	0.507
CD72	FCRL5	9606.ENSP00000379980	9606.ENSP00000354691	0	0	0	0	0.098	0	0	0.508	0.538
CD72	CD79B	9606.ENSP00000379980	9606.ENSP00000376544	0	0	0	0	0.267	0	0.900	0.572	0.965
CD79B	RAG1	9606.ENSP00000376544	9606.ENSP00000299440	0	0	0	0	0.062	0	0	0.526	0.536
CD79B	EBF1	9606.ENSP00000376544	9606.ENSP00000322898	0	0	0	0	0	0	0	0.529	0.529
CD79B	KLHL14	9606.ENSP00000376544	9606.ENSP00000352314	0	0	0	0	0.089	0	0	0.381	0.412
CD79B	LTB	9606.ENSP00000376544	9606.ENSP00000410481	0	0	0	0	0.340	0	0	0.156	0.419
CD79B	SPIB	9606.ENSP00000376544	9606.ENSP00000471921	0	0	0	0	0.246	0	0	0.427	0.550
CD79B	TCL1A	9606.ENSP00000376544	9606.ENSP00000385036	0	0	0	0	0.290	0	0	0.413	0.565
CELSR1	VANGL2	9606.ENSP00000262738	9606.ENSP00000357040	0	0	0	0	0	0.293	0	0.904	0.929
CILP	MMP9	9606.ENSP00000261883	9606.ENSP00000361405	0	0	0	0	0	0.151	0	0.328	0.405
CILP	FCRL4	9606.ENSP00000261883	9606.ENSP00000271532	0	0	0	0	0	0	0	0.434	0.434
CLEC4D	PRRG4	9606.ENSP00000299665	9606.ENSP00000257836	0	0	0	0	0	0	0	0.597	0.597
CLEC4D	CLEC5A	9606.ENSP00000299665	9606.ENSP00000449999	0	0	0	0.690	0.347	0	0	0.529	0.450
CLEC4D	MCEMP1	9606.ENSP00000299665	9606.ENSP00000329920	0	0	0	0	0.382	0	0	0.167	0.463
CLEC5A	VSIG4	9606.ENSP00000449999	9606.ENSP00000363869	0	0	0	0	0.360	0	0	0.217	0.477
CLEC5A	GPR84	9606.ENSP00000449999	9606.ENSP00000450310	0	0	0	0	0.450	0	0	0.262	0.577
CLIC3	GABRB2	9606.ENSP00000419378	9606.ENSP00000274547	0	0	0	0	0	0	0.540	0	0.540
CLIC3	RBMS3	9606.ENSP00000419378	9606.ENSP00000373277	0	0	0	0	0	0	0	0.590	0.590
CNTNAP2	PTPRD	9606.ENSP00000354778	9606.ENSP00000370593	0	0	0	0	0.159	0.057	0	0.369	0.456
COL4A3	F12	9606.ENSP00000379823	9606.ENSP00000253496	0	0	0	0	0	0.076	0.900	0	0.903
COL4A3	COL5A3	9606.ENSP00000379823	9606.ENSP00000264828	0	0	0.397	0.700	0	0	0.300	0.394	0.446
COL4A3	ITGA1	9606.ENSP00000379823	9606.ENSP00000282588	0	0	0	0	0	0	0.900	0.296	0.926
COL4A3	MMP9	9606.ENSP00000379823	9606.ENSP00000361405	0	0	0	0	0	0.227	0	0.477	0.579
CXADR	TJP1	9606.ENSP00000284878	9606.ENSP00000281537	0	0	0	0	0.098	0	0	0.703	0.721
DAAM2	VANGL2	9606.ENSP00000381876	9606.ENSP00000357040	0	0	0	0	0.065	0.139	0	0.449	0.518
DAAM2	MOCS1	9606.ENSP00000381876	9606.ENSP00000362282	0	0	0	0	0.139	0	0	0.464	0.518
DDIT4L	GABRB2	9606.ENSP00000354830	9606.ENSP00000274547	0	0	0	0	0	0	0	0.401	0.400
DPF2	ITGA1	9606.ENSP00000436901	9606.ENSP00000282588	0	0	0	0	0	0	0.900	0	0.900
DRC1	NME8	9606.ENSP00000288710	9606.ENSP00000199447	0	0	0	0	0.084	0	0.360	0.638	0.769
DSC2	TJP1	9606.ENSP00000280904	9606.ENSP00000281537	0	0	0	0	0.062	0.059	0	0.407	0.431
DSC2	PROM1	9606.ENSP00000280904	9606.ENSP00000426809	0	0	0	0	0	0	0	0.445	0.445
DSC2	TTN	9606.ENSP00000280904	9606.ENSP00000467141	0	0	0	0	0	0	0	0.505	0.505
EBF1	RAG1	9606.ENSP00000322898	9606.ENSP00000299440	0	0	0	0	0	0	0	0.634	0.634
EBF1	SPIB	9606.ENSP00000322898	9606.ENSP00000471921	0	0	0	0	0.049	0	0	0.503	0.507
EBF1	ZNF521	9606.ENSP00000322898	9606.ENSP00000354794	0	0	0	0	0.062	0.327	0	0.708	0.799
ECHDC3	NME8	9606.ENSP00000368517	9606.ENSP00000199447	0	0	0	0	0	0	0	0.522	0.522
EFNA5	RAG1	9606.ENSP00000328777	9606.ENSP00000299440	0	0	0	0	0	0	0	0.565	0.565
F12	F5	9606.ENSP00000253496	9606.ENSP00000356771	0	0	0	0	0.066	0.092	0	0.414	0.459
F5	TGFA	9606.ENSP00000356771	9606.ENSP00000295400	0	0	0	0	0	0	0.600	0	0.600
FAM102A	NELL2	9606.ENSP00000362187	9606.ENSP00000416341	0	0	0	0	0	0	0	0.740	0.740
FAM111B	SYCP1	9606.ENSP00000341565	9606.ENSP00000358535	0	0	0	0	0	0	0	0.450	0.450
FAT3	VANGL2	9606.ENSP00000432586	9606.ENSP00000357040	0	0	0	0	0.152	0.132	0	0.355	0.484
FAT3	PTPRD	9606.ENSP00000432586	9606.ENSP00000370593	0	0	0	0	0.206	0.108	0	0.449	0.576
FCAR	FCRL4	9606.ENSP00000347714	9606.ENSP00000271532	0	0	0	0	0	0	0	0.466	0.466
FCRL4	SIGLEC6	9606.ENSP00000271532	9606.ENSP00000401502	0	0	0	0	0.063	0	0	0.518	0.529
FGF13	SOX9	9606.ENSP00000322390	9606.ENSP00000245479	0	0	0	0	0.062	0	0	0.560	0.569
FGF13	NT5E	9606.ENSP00000322390	9606.ENSP00000257770	0	0	0	0	0	0	0	0.489	0.489
FGF13	MSX1	9606.ENSP00000322390	9606.ENSP00000372170	0	0	0	0	0	0.057	0	0.450	0.459
FGF13	KL	9606.ENSP00000322390	9606.ENSP00000369442	0	0	0	0	0	0.057	0	0.454	0.463
FGF13	OLIG2	9606.ENSP00000322390	9606.ENSP00000331040	0	0	0	0	0	0	0	0.509	0.509
FGF13	PROM1	9606.ENSP00000322390	9606.ENSP00000426809	0	0	0	0	0	0	0	0.523	0.523
FGF13	SPRY1	9606.ENSP00000322390	9606.ENSP00000481675	0	0	0	0	0	0	0	0.537	0.537
FGF13	MMP9	9606.ENSP00000322390	9606.ENSP00000361405	0	0	0	0	0	0	0	0.584	0.584
FGF13	NOG	9606.ENSP00000322390	9606.ENSP00000328181	0	0	0	0	0.064	0	0	0.631	0.639
FGF9	SOX9	9606.ENSP00000371790	9606.ENSP00000245479	0	0	0	0	0	0	0.900	0.689	0.967
FGF9	NT5E	9606.ENSP00000371790	9606.ENSP00000257770	0	0	0	0	0	0	0	0.427	0.427
FGF9	GAB1	9606.ENSP00000371790	9606.ENSP00000262995	0	0	0	0	0	0	0.500	0.062	0.510
FGF9	NOG	9606.ENSP00000371790	9606.ENSP00000328181	0	0	0	0	0	0	0	0.450	0.450
FGF9	KL	9606.ENSP00000371790	9606.ENSP00000369442	0	0	0	0	0.062	0.057	0.500	0.646	0.822
FGF9	MSX1	9606.ENSP00000371790	9606.ENSP00000372170	0	0	0	0	0	0.057	0	0.398	0.408
FGF9	SPRY1	9606.ENSP00000371790	9606.ENSP00000481675	0	0	0	0	0	0	0	0.456	0.456
FGF9	PROM1	9606.ENSP00000371790	9606.ENSP00000426809	0	0	0	0	0	0	0	0.473	0.473
FOLR3	GPR97	9606.ENSP00000481114	9606.ENSP00000332900	0	0	0	0	0	0	0	0.426	0.426
FREM3	NEURL1	9606.ENSP00000332886	9606.ENSP00000358795	0	0	0	0	0.076	0	0	0.425	0.446
FREM3	ZNF594	9606.ENSP00000332886	9606.ENSP00000382513	0	0	0	0	0	0.059	0	0.517	0.526
FREM3	GRIP1	9606.ENSP00000332886	9606.ENSP00000381098	0	0	0	0	0.048	0.176	0	0.484	0.560
GAB1	TGFA	9606.ENSP00000262995	9606.ENSP00000295400	0	0	0	0	0.056	0	0.500	0.049	0.511
GAB1	KL	9606.ENSP00000262995	9606.ENSP00000369442	0	0	0	0	0	0	0.500	0.198	0.582
GABRB2	SYN2	9606.ENSP00000274547	9606.ENSP00000480050	0	0	0	0	0.347	0	0	0.390	0.585
GADL1	SLC5A9	9606.ENSP00000282538	9606.ENSP00000236495	0	0	0	0	0.052	0	0	0.435	0.441
GJB6	TJP1	9606.ENSP00000348521	9606.ENSP00000281537	0	0	0	0	0	0.182	0	0.706	0.750
GNAZ	RTDR1	9606.ENSP00000478892	9606.ENSP00000216036	0	0	0	0	0.052	0	0	0.779	0.781
GNAZ	RAB36	9606.ENSP00000478892	9606.ENSP00000263116	0	0	0	0	0.065	0	0	0.519	0.531
GNAZ	S1PR3	9606.ENSP00000478892	9606.ENSP00000365006	0	0	0	0	0	0	0.900	0.110	0.907
GPR141	NME8	9606.ENSP00000390410	9606.ENSP00000199447	0	0	0	0	0.214	0	0	0.328	0.449
GPR84	MCEMP1	9606.ENSP00000450310	9606.ENSP00000329920	0	0	0	0	0.338	0	0	0.184	0.436
GRIP1	PTPRD	9606.ENSP00000381098	9606.ENSP00000370593	0	0	0	0	0.062	0.147	0	0.389	0.468
HECW2	UBE2S	9606.ENSP00000260983	9606.ENSP00000264552	0	0	0	0	0.062	0.160	0	0.307	0.406
HIST1H2AI	HIST1H4F	9606.ENSP00000351589	9606.ENSP00000244537	0	0.004	0	0	0.197	0.843	0	0.535	0.936
HIST1H4F	TAF3	9606.ENSP00000244537	9606.ENSP00000340271	0	0	0	0	0.062	0.368	0	0.384	0.603
HIST1H4F	SAP30	9606.ENSP00000244537	9606.ENSP00000296504	0	0	0	0	0	0.462	0	0.305	0.610
HNRNPL	PFDN6	9606.ENSP00000221419	9606.ENSP00000378563	0	0	0	0	0.535	0	0	0	0.535
HNRNPL	ITCH	9606.ENSP00000221419	9606.ENSP00000480499	0	0	0	0	0	0.492	0	0.124	0.536
ID3	SPIB	9606.ENSP00000363689	9606.ENSP00000471921	0	0	0	0	0	0.143	0	0.358	0.426
IDO1	TPH1	9606.ENSP00000430950	9606.ENSP00000250018	0	0	0	0	0	0	0.900	0.451	0.942
IDO1	NT5E	9606.ENSP00000430950	9606.ENSP00000257770	0	0	0	0	0	0	0	0.523	0.523
IDO1	MAOA	9606.ENSP00000430950	9606.ENSP00000340684	0	0	0	0	0	0	0.900	0.180	0.914
IL1R1	MMP9	9606.ENSP00000386380	9606.ENSP00000361405	0	0	0	0	0.062	0	0	0.424	0.436
IL1R1	TLR5	9606.ENSP00000386380	9606.ENSP00000440643	0	0	0	0	0.062	0	0	0.651	0.658
IPO11	SPAG6	9606.ENSP00000386992	9606.ENSP00000365811	0	0	0	0	0.090	0.290	0	0.259	0.479
ISM1	SPTLC3	9606.ENSP00000262487	9606.ENSP00000381968	0	0	0	0	0	0	0	0.483	0.483
ITCH	UBE2S	9606.ENSP00000480499	9606.ENSP00000264552	0	0	0	0	0.062	0.160	0	0.332	0.428
ITGA1	NT5E	9606.ENSP00000282588	9606.ENSP00000257770	0	0	0	0	0.076	0	0	0.552	0.569
ITGA1	NELL2	9606.ENSP00000282588	9606.ENSP00000416341	0	0	0	0	0	0.068	0	0.388	0.405
ITGA1	TPM2	9606.ENSP00000282588	9606.ENSP00000367542	0	0	0	0	0.063	0	0.600	0.043	0.609
ITGA1	PTP4A3	9606.ENSP00000282588	9606.ENSP00000332274	0	0	0	0	0.064	0.270	0.900	0.691	0.976
KCNH7	PRL	9606.ENSP00000331727	9606.ENSP00000302150	0	0	0	0	0.063	0	0	0.606	0.615
KCNH7	KCNH8	9606.ENSP00000331727	9606.ENSP00000328813	0	0	0	0.826	0.111	0	0.500	0.521	0.577
KL	UGT2B28	9606.ENSP00000369442	9606.ENSP00000334276	0	0	0	0	0	0	0.650	0.101	0.671
KLHL13	SHOX	9606.ENSP00000443191	9606.ENSP00000370990	0	0	0	0	0.062	0	0	0.392	0.406
LIX1	PMP2	9606.ENSP00000274382	9606.ENSP00000256103	0	0	0	0	0.087	0	0	0.411	0.439
LPAR4	S1PR3	9606.ENSP00000408205	9606.ENSP00000365006	0	0	0	0	0	0	0	0.467	0.467
LRRN1	PTPRD	9606.ENSP00000314901	9606.ENSP00000370593	0	0	0	0	0.156	0.300	0	0.168	0.466
LRRN1	PLXDC2	9606.ENSP00000314901	9606.ENSP00000366460	0	0	0	0	0.062	0	0	0.714	0.720
LYVE1	SPON1	9606.ENSP00000256178	9606.ENSP00000460236	0	0	0	0	0.088	0	0	0.375	0.405
LYVE1	VSIG4	9606.ENSP00000256178	9606.ENSP00000363869	0	0	0	0	0.416	0	0	0.180	0.501
MAOA	TPH1	9606.ENSP00000340684	9606.ENSP00000250018	0	0	0	0	0.062	0	0	0.833	0.838
MARC1	MOCS1	9606.ENSP00000355877	9606.ENSP00000362282	0	0	0	0	0.062	0	0	0.397	0.411
MMP9	OSM	9606.ENSP00000361405	9606.ENSP00000215781	0	0	0	0	0.176	0	0.900	0.458	0.951
MMP9	SOX9	9606.ENSP00000361405	9606.ENSP00000245479	0	0	0	0	0	0.060	0	0.466	0.477
MMP9	TJP1	9606.ENSP00000361405	9606.ENSP00000281537	0	0	0	0	0	0	0	0.652	0.652
MMP9	OLR1	9606.ENSP00000361405	9606.ENSP00000309124	0	0	0	0	0	0	0	0.455	0.455
MMP9	PROM1	9606.ENSP00000361405	9606.ENSP00000426809	0	0	0	0	0	0	0	0.544	0.544
MOCS1	SLC26A8	9606.ENSP00000362282	9606.ENSP00000417638	0.073	0	0	0	0	0	0	0.719	0.728
MRPL12	TIMM8A	9606.ENSP00000333837	9606.ENSP00000361993	0	0	0	0	0.538	0	0	0.107	0.570
MRPL12	MRPL41	9606.ENSP00000333837	9606.ENSP00000360498	0	0	0	0	0.298	0.946	0.800	0.608	0.996
MS4A4A	NME8	9606.ENSP00000338648	9606.ENSP00000199447	0	0	0	0	0.224	0	0	0.570	0.652
MS4A4A	VSIG4	9606.ENSP00000338648	9606.ENSP00000363869	0	0	0	0	0.545	0	0	0.374	0.702
MSX1	SOX9	9606.ENSP00000372170	9606.ENSP00000245479	0	0	0	0	0.062	0.081	0	0.712	0.730
MSX1	TGFA	9606.ENSP00000372170	9606.ENSP00000295400	0	0	0	0	0	0	0	0.585	0.585
MSX1	NOG	9606.ENSP00000372170	9606.ENSP00000328181	0	0	0	0	0.062	0	0	0.567	0.577
NELL2	NEURL1	9606.ENSP00000416341	9606.ENSP00000358795	0	0	0	0	0.066	0.343	0	0.101	0.400
NEURL1	PDE9A	9606.ENSP00000358795	9606.ENSP00000291539	0	0	0	0	0.062	0.270	0	0.238	0.433
NEURL1	SBNO2	9606.ENSP00000358795	9606.ENSP00000354733	0	0	0	0	0.063	0	0	0.460	0.472
NFIB	SOX9	9606.ENSP00000370340	9606.ENSP00000245479	0	0	0	0	0.111	0.057	0	0.381	0.435
NFIB	PTPRD	9606.ENSP00000370340	9606.ENSP00000370593	0	0	0	0	0.096	0	0	0.520	0.548
NME8	SPAG6	9606.ENSP00000199447	9606.ENSP00000365811	0	0	0	0	0.108	0.078	0	0.347	0.416
NOG	SOX9	9606.ENSP00000328181	9606.ENSP00000245479	0	0	0	0	0.062	0	0	0.607	0.616
NOG	PROM1	9606.ENSP00000328181	9606.ENSP00000426809	0	0	0	0	0	0	0	0.456	0.456
NOG	OLIG2	9606.ENSP00000328181	9606.ENSP00000331040	0	0	0	0	0.062	0	0	0.511	0.522
NT5E	SOX9	9606.ENSP00000257770	9606.ENSP00000245479	0	0	0	0	0.069	0	0	0.569	0.582
NT5E	PDE9A	9606.ENSP00000257770	9606.ENSP00000291539	0	0	0	0	0	0	0.650	0	0.650
NT5E	PROM1	9606.ENSP00000257770	9606.ENSP00000426809	0	0	0	0	0	0	0	0.703	0.703
OLIG2	SOX9	9606.ENSP00000331040	9606.ENSP00000245479	0	0	0	0	0.062	0.122	0	0.552	0.599
OLIG2	OVOL2	9606.ENSP00000331040	9606.ENSP00000278780	0	0	0	0	0	0	0	0.628	0.628
OLIG2	SYN2	9606.ENSP00000331040	9606.ENSP00000480050	0	0	0	0	0.230	0	0	0.325	0.458
OLIG2	ZNF536	9606.ENSP00000331040	9606.ENSP00000347730	0	0	0	0	0.181	0.058	0	0.426	0.518
OLIG2	PROM1	9606.ENSP00000331040	9606.ENSP00000426809	0	0	0	0	0	0	0	0.639	0.639
OMG	SCRG1	9606.ENSP00000247271	9606.ENSP00000296506	0	0	0	0	0.565	0	0	0	0.565
OSM	PRL	9606.ENSP00000215781	9606.ENSP00000302150	0	0	0	0	0	0	0	0.440	0.440
PRL	TPH1	9606.ENSP00000302150	9606.ENSP00000250018	0	0	0	0	0	0	0	0.419	0.418
PROM1	SOX9	9606.ENSP00000426809	9606.ENSP00000245479	0	0	0	0	0	0	0	0.603	0.603
PRSS33	SIGLEC8	9606.ENSP00000293851	9606.ENSP00000321077	0	0	0	0	0	0	0	0.459	0.459
PTP4A3	RBMS3	9606.ENSP00000332274	9606.ENSP00000373277	0	0	0	0	0	0	0	0.418	0.418
RAB36	RTDR1	9606.ENSP00000263116	9606.ENSP00000216036	0	0	0	0	0.078	0	0	0.929	0.931
RAG1	SPIB	9606.ENSP00000299440	9606.ENSP00000471921	0	0	0	0	0.062	0	0	0.465	0.477
RASA4	SPRED2	9606.ENSP00000262940	9606.ENSP00000348753	0	0	0	0	0.062	0	0.500	0.095	0.538
RPH3A	SYN2	9606.ENSP00000374036	9606.ENSP00000480050	0	0	0	0	0.218	0	0	0.361	0.479
SAP30	TAF3	9606.ENSP00000296504	9606.ENSP00000340271	0	0	0	0	0	0.056	0	0.453	0.462
SH3GL3	TGFA	9606.ENSP00000320092	9606.ENSP00000295400	0	0	0	0	0	0	0.600	0	0.600
SH3GL3	SYN2	9606.ENSP00000320092	9606.ENSP00000480050	0	0	0	0	0.170	0.179	0	0.217	0.420
SH3GL3	SPRY1	9606.ENSP00000320092	9606.ENSP00000481675	0	0	0	0	0.052	0	0.600	0	0.604
SHOX	SOX9	9606.ENSP00000370990	9606.ENSP00000245479	0	0	0	0	0	0.066	0	0.521	0.534
SHOX	TNFRSF25	9606.ENSP00000370990	9606.ENSP00000367013	0	0	0	0	0	0	0	0.542	0.542
SOX9	TJP1	9606.ENSP00000245479	9606.ENSP00000281537	0	0	0	0	0.152	0	0	0.378	0.450
SOX9	TNFRSF25	9606.ENSP00000245479	9606.ENSP00000367013	0	0	0	0	0	0	0	0.450	0.450
SOX9	SPON1	9606.ENSP00000245479	9606.ENSP00000460236	0	0	0	0	0.069	0	0	0.567	0.580
SPON1	THSD4	9606.ENSP00000460236	9606.ENSP00000347484	0	0	0	0.550	0.076	0	0.900	0.085	0.905
SPRED2	TGFA	9606.ENSP00000348753	9606.ENSP00000295400	0	0	0	0	0	0	0	0.449	0.449
SPRY1	TGFA	9606.ENSP00000481675	9606.ENSP00000295400	0	0	0	0	0	0	0.600	0.134	0.638
TJP1	VANGL2	9606.ENSP00000281537	9606.ENSP00000357040	0	0	0	0	0.069	0	0	0.435	0.452
TMEM45B	UBE2G2	9606.ENSP00000281441	9606.ENSP00000338348	0	0	0	0	0	0.111	0	0.460	0.500
TPM2	TTN	9606.ENSP00000367542	9606.ENSP00000467141	0	0	0	0	0.154	0	0.600	0.547	0.833
TRIM9	UBE2G2	9606.ENSP00000298355	9606.ENSP00000338348	0	0	0	0	0	0.270	0	0.682	0.758
TUB	ZNF608	9606.ENSP00000305426	9606.ENSP00000307746	0	0	0	0	0.069	0	0	0.424	0.440
UBE2G2	UBE2S	9606.ENSP00000338348	9606.ENSP00000264552	0	0	0	0.799	0.062	0.078	0.900	0.611	0.917
