# Supplementary material for: Integrated Analysis of Immune-Related circRNA-miRNA-mRNA Regulatory Network in Ischemic Stroke
Source: Front Neurol. 2022 Jun 15;13:889855. doi: 10.3389/fneur.2022.889855 (PMC9240315; doi:10.3389/fneur.2022.889855)
Supplement: Supplementary file 5 [file Data_Sheet_4.ZIP]

Archive with 1 entries (1 files):
- network.xlsx
