# Supplementary material for: Integrated Analysis of Immune-Related circRNA-miRNA-mRNA Regulatory Network in Ischemic Stroke
Source: Front Neurol. 2022 Jun 15;13:889855. doi: 10.3389/fneur.2022.889855 (PMC9240315; doi:10.3389/fneur.2022.889855)
Supplement: Supplementary file 5 [file Data_Sheet_4.ZIP › network.xlsx]

## Sheet: Sheet1
Node1	Node2	Line
hsa_circ_0127785	hsa-miR-767-5p	circRNA
hsa_circ_0075008	hsa-miR-767-5p	circRNA
hsa-miR-767-5p	FGF9	mRNA
