# Supplementary material for: Integrated Analysis of Immune-Related circRNA-miRNA-mRNA Regulatory Network in Ischemic Stroke
Source: Front Neurol. 2022 Jun 15;13:889855. doi: 10.3389/fneur.2022.889855 (PMC9240315; doi:10.3389/fneur.2022.889855)
Supplement: Supplementary file 6 [file Data_Sheet_5.ZIP › CIBERSORT-Results.txt]

Mixture	B cells naive	B cells memory	Plasma cells	T cells CD8	T cells CD4 naive	T cells CD4 memory resting	T cells CD4 memory activated	T cells follicular helper	T cells regulatory (Tregs)	T cells gamma delta	NK cells resting	NK cells activated	Monocytes	Macrophages M0	Macrophages M1	Macrophages M2	Dendritic cells resting	Dendritic cells activated	Mast cells resting	Mast cells activated	Eosinophils	Neutrophils	P-value	Correlation	RMSE
GSM1406033	0.0241411846039221	0.0142331018554442	0.0125821462342154	0.19911324952165	0.00808355667638476	0.0469713944129629	0.00933094306847238	0	0	0	0.140013855624321	0	0.163071191782091	0	0	0.038306763472411	0	0	0.0269494858285124	0	0.00845459781447287	0.30874852910514	0	0.742014929972325	0.693574338368774
GSM1406034	0.0356788486775745	0.00501071838825002	0.00638814692348114	0.225189106038377	0.0131939918964967	0.0612026019693838	0.0181970489119972	0	0	0	0.191419540978773	0	0.115598678815053	0	0	0.0340671196905714	0	0	0.0215832915051164	0	0	0.272470906204926	0	0.732964567064625	0.702523729043296
GSM1406035	0.015245552002106	0.0307272160436276	0.013342807721766	0.175540879217708	0.0368590740492592	0.0730988034943793	0	0	0	0	0.131080883401297	0.000151252458525772	0.198631622338869	0	0	0.0262340240447697	0	0	0.0437170918998424	0	0	0.255370793327849	0	0.746435975690339	0.699171100355842
GSM1406036	0.018928715318567	0.0382417153244648	0.0175206136890403	0.147894899855292	0.0887848344275552	0.0360106043228695	0.00822824480482259	0	0	0	0.101824465358401	0	0.169588176392548	0	0	0.0570547448441456	0	0	0.0303439942767667	0	0.000737917066086351	0.284841074319441	0	0.742834808691646	0.701458310626312
GSM1406037	0.0431042206229761	0.00416363608727592	0.00839716815091838	0.0648845029801566	0.134831122170771	0.145317952306852	0.0113127676765149	0	0	0.00518743191962335	0.087490315820873	0.0146742588033555	0.187719740318182	0	0	0.018766792289856	0	0	0.0235667601888935	0	0.0110709044814047	0.239512426182348	0	0.752004690567285	0.699206549745614
GSM1406038	0.0052300111498412	0.0377463101794613	0.00568332851488389	0.11047165880181	0.0366129064792517	0.0806178337014997	0.00207177408528546	0	0	0	0.192882087430324	0	0.200759816280808	0	0	0.009775379100323	0	0	0.0134173398144537	0	0	0.304731554462058	0	0.76356551433912	0.671135127745683
GSM1406039	0.000648446380293643	0.0247681941155792	0.0108684298183084	0.212505773595351	0.0271589610672606	0.0289528903109605	0.00670735655445687	0	0	0	0.140859371305491	0	0.165714552256946	0	0	0.0399029769152863	0	0	0.028734132823986	0	0	0.313178914856081	0	0.766151605255421	0.671635454696767
GSM1406040	0.0607680748406802	0.0152414169906006	0.0150587738733207	0.142262576581997	0.0216043515215908	0.125564203105888	0	0	0	0	0.084096324152843	0	0.229875265966115	0	0	0.0288928947667659	0	0	0.0276084521342316	0	0	0.249027666065967	0	0.749618380216105	0.698340101401493
GSM1406041	0.0615287635399934	0.0119578392280932	0.0280534913765531	0.157813610004761	0.0973237862951972	0	0.016274649084989	0	0	0	0.199646797885148	0	0.19318215809448	0	0	0.0219958006389291	0	0	0.0154004294552668	0	0	0.196822674396589	0	0.737515314070412	0.710796167122697
GSM1406042	0.0100272383651822	0.0404279067566488	0.00805019832076507	0.180600134738618	0.049207539286169	0.0199729822808763	0.0249811132588671	0	0	0	0.212326098833502	0	0.126744466389118	0	0	0.0432561533229744	0	0	0.0324169076955001	0	0.00616631471856809	0.24582294603321	0	0.741149368463328	0.702114738518662
GSM1406043	0	0.0453758751368512	0.00583742778742643	0.174611501340594	0.00176624031505176	0.0777506255953313	0	0	0	0	0.190105165110615	0	0.140433549675763	0	0	0.037579149373583	0	0	0.0294995158114849	0	0	0.297040949853299	0	0.761699528150429	0.677291944458789
GSM1406044	0.0234141835297442	0.03997735024094	0.0186134035710756	0.138037554577902	0.0898942643966691	0.0381412217636869	0.0106458746084261	0	0	0	0.0733002576631564	0.00771148014534264	0.174154498502207	0	0	0.0143429340000881	0	0	0.0449064581533674	0	0.00652609687457866	0.320334421972815	0	0.729751993323109	0.704981675488565
GSM1406045	0.067994984698448	0.00116738221693954	0.0194378083485416	0.140547217156696	0.125105210267611	0	0.0209397105531325	0	0	0	0.162917535220382	0	0.111506809854769	0	0	0.0343588070001817	0	0	0.0231558951380118	0	0.0164309124009566	0.276437727144331	0	0.719355889613789	0.719725455331601
GSM1406046	0.0582079001237805	0.0290239430962572	0.018875902290172	0.204518333137579	0.0509062797298145	0.0885964298669335	0	0	0	0	0.193039450528397	0	0.0563035477581266	0	0	0.0450929698810652	0	0.00193582478741922	0.0284513202290432	0	0.0152209936443359	0.209827104927076	0	0.710760873856534	0.729439060207116
GSM1406047	0.0688667827626623	0	0.00536933665002067	0.198245015547694	0	0.0342771746720028	0.0100264616161166	0	0	0	0.151348031639476	0	0.214080221976519	0	0	0.0325899899964725	0	0	0.0156336827240879	0	0.0107908078550065	0.258772494559942	0	0.733306472464508	0.704782165292006
GSM1406048	0.00890454258285402	0.0322470088239475	0.0154102975673361	0.243105740005023	0.00897783022179248	0.0298607958149871	0.0281944725332448	0	0	0	0.127753535013928	0	0.137099131954487	0	0	0.0512895645573314	0	0	0.0291672543079689	0	0.0105645910117317	0.277425235605368	0	0.757135707135672	0.689339507486973
GSM1406049	0.013707682894115	0.0499847763619349	0.00702028489670212	0.149627685485049	0.0342704259827975	0.0268148261311523	0.00493319859328675	0	0	0	0.174487662836313	0	0.233495005995908	0	0	0.0222808842814666	0	0	0.0388313099528588	0	0.005525735151982	0.239020521436434	0	0.74455899679247	0.699450656611312
GSM1406050	0	0.0491876596555475	0.0197579776124717	0.0833959797619082	0.0435231653124675	0.0773389864899197	0.0261694333213299	0	0	0	0.157258553937911	0	0.179410254231729	0	0	0.0321071011379331	0	0	0.0352734746774794	0	0.00544002369440956	0.291137390166894	0	0.741386417853284	0.700062938255211
GSM1406051	0.00428381274366145	0.0355325323438774	0.0135116423999131	0.108538617153331	0.00796541610643951	0.0901335268925271	0.00348111082346776	0	0	0	0.300221151781144	0	0.203133265543794	0	0	0.033891572063207	0	0	0.0194260460238086	0	0	0.17988130612483	0	0.75641641929361	0.685964014311726
GSM1406052	0.0519790499601901	0	0.0115549521710004	0.259982801848168	0	0.0209123754326951	0.0156474346780445	0	0	0	0.160213373192992	0	0.202864032919227	0	0	0.0237391556266884	0	0	0.0248917282463763	0	0	0.228215095924618	0	0.738667492225712	0.703170198168169
GSM1406053	0.0588477888244998	0.007349126868505	0.0101086178625269	0.214169028358772	0.0237813515495676	0.00854154545464155	0.00256645623259193	0	0	0	0.155727773457101	0	0.19012246768345	0	0	0.0228827856897026	0	0	0.0231236102569546	0	0.00375648997399564	0.279022957787691	0	0.750192620821174	0.688814562204782
GSM1406054	0	0.0352683927040292	0.0121295758181022	0.0699775294761098	0.0986334364935675	0.0209614170073103	0.00350326779690113	0	0	0	0.147597034311081	0	0.174086642072283	0	0	0.0250324130638755	0	0	0.0181181487433181	0	0.0309598224926786	0.363732320020743	0	0.760661185487104	0.668333889234468
GSM1406055	0.0441220599608893	0	0.00660910422890819	0.306031932593821	0.0285975814481469	0	0.00640820301837759	0	0	0	0.159543524720905	0.0111851057688207	0.144701426604998	0	0	0.039247783706888	0	0	0.0334391074106236	0	0.00365972390506677	0.216454446632555	0	0.749803500421583	0.695077394821411
GSM1406079	0.0136817082769798	0.0103728863054092	0.0165997738960049	0.181968325122807	0.0461975066664129	0	0.0324477899638631	0	0	0	0.214139061857389	0	0.202970883554043	0	0	0.00460032894544763	0	0.00110650251556044	0.0176071299806246	0	0	0.258308102915459	0	0.731033768283224	0.702517579917653
GSM1406080	0	0.0330154365608325	0.00872366569971698	0.0531708247680765	0.0346326439343469	0.0515877973988782	0.0235344722869749	0	0	0	0.122825576988909	0	0.149788239280461	0	0	0.054680393046041	0	0	0.0278456844712733	0	0	0.440195265564489	0	0.756205468318943	0.662995382417086
GSM1406081	0.0119380708819406	0	0.0169475622104333	0.194870120539532	0.038484856014826	0	0.0194123442549208	0	0	0	0.186313076554004	0	0.183536376735499	0.00199181506370142	0	0.0361935645432955	0	0	0.00691742929374975	0	0.0239618283413719	0.279432955566726	0	0.784576313033435	0.657680389366303
GSM1406082	0	0.0141734681128915	0.0159912101679568	0.158411092950976	0.000827266922607096	0	0.0132017945629716	0	0	0	0.174114003860193	0	0.260145917002539	0.0412014677859799	0	0.00789711738367715	0	0	0.0157670686260161	0	0.0191140264720724	0.279155566152119	0	0.762490838110363	0.67281860000411
GSM1406083	0	0.0179085206176265	0.0107257180240122	0.219228713571801	0.0223877911840032	0	0.00284843874032674	0	0	0	0.213398786064382	0	0.186935838253939	0	0	0.0416577001556999	0	0	0.0393553302553297	0	0.00998947201121047	0.235563691121669	0	0.774502445279651	0.671610670098955
GSM1406084	0	0	0.00702565942072559	0.117966285460169	0.0345394689381927	0	0.0432997406473062	0	0	0	0.0948325949953828	0	0.16339447501137	0.026307520819648	0	0.0528656092704904	0	0	0.0443383477033068	0	0	0.415430297733409	0	0.77147337662387	0.650870379855326
GSM1406085	0	0.0145462651915469	0.00908597052387175	0.168055027591758	0.0081261290107699	0.0511153702288095	0.0225537914596141	0	0	0	0.12226227322436	0.00551496697470826	0.191417614491738	0.00577707087791735	0	0.0204703082135156	0	0.00287398666514552	0.0363193304266603	0	0.00453641094727431	0.337345484172311	0	0.766122683533276	0.667241068818863
GSM1406086	0	0.0314943614607175	0.0217163511257179	0.112465872007395	0.0584341810036505	0.043979874515391	0.0276053647567986	0	0	0	0.162614918057099	0.00262974179380032	0.165071965547524	0	0	0.0048820745837613	0	0	0.0220058650052236	0	0.00603454010776251	0.341064890035159	0	0.740418466159106	0.689874838257018
GSM1406087	0	0.0334196967068432	0.0133696236180803	0.0710839044239492	0.10748664257356	0.0612065393793937	0.030689219112434	0	0	0.0541894643683943	0.124062809440588	0	0.146204914123543	0	0	0.00983324508008754	0	0	0.0427370251893921	0	0.0291514249296916	0.276565491054043	0	0.71324197364871	0.72339255273655
GSM1406088	0.00983054402961713	0.0212155640622794	0.0127618744758396	0.148885926436077	0.0765995361784083	0.0290396390400028	0.0124737578268912	0	0	0	0.163804232831917	0	0.180614238468504	0	0	0.0174739761742233	0	0	0.0301020513374017	0	0	0.297198659138838	0	0.747890704355107	0.68931542946868
GSM1406089	0.0361773676366045	0.0126416895812107	0.0208150259417488	0.220292700557878	0.00840827628812602	0.0740055141211869	0.0261637228291625	0	0	0	0.130116942174575	0.0030111890768039	0.150737010947694	0	0	0.0254535709463523	0	0.00278954728928905	0.0216198009321334	0	0	0.267767641677234	0	0.727921229775003	0.711610458946533
GSM1406090	0.0290281062742747	0.00350560092108118	0.0227661367833213	0.131140919575806	0.0444712485608798	0	0.0143666126940742	0	0	0	0.190542126791683	0	0.193148810274075	0	0	0.0254734066115397	0	0	0.00969558725245827	0	0	0.335861444260806	0	0.773242279233713	0.658178100656566
GSM1406091	0	0.0188704438732155	0.0104645221329193	0.138134535889121	0.0651499843557618	0.0169407531517144	0.0160521990707121	0	0	0	0.207229870738904	0	0.165000490012932	0.0267803740313745	0	0.0079876544167294	0	0	0.0137300943009642	0	9.51634344426192e-05	0.313563914591209	0	0.775111345899342	0.660021882734049
GSM1406092	0	0.0293970690232878	0.0205151116051343	0.177941815162591	0.009940931411102	0.0178495472882624	0.0245038245845121	0	0	0	0.169174715917754	0	0.186570153365399	0	0	0.0333624769704536	0	0.0032106922043002	0.0392442739147078	0	0	0.288289388552496	0	0.765571076206966	0.67703919685861
GSM1406093	0.0122586827890212	0.0134457963615383	0.0102311500187148	0.134823648946735	0.0128978420719716	0.0489896803424831	0.0124312469767899	0	0	0	0.189668631052005	0	0.203896798560883	0	0	0.00492427424582262	0	0	0.0177903915917577	0	0	0.338641857042279	0	0.756196643420436	0.671367730816718
GSM1406094	0	0.00455756824489575	0.0065514050701936	0.116346075236526	0.0193968174748376	0	0.0628634258097842	0	0	0	0.123686573366854	0	0.165159548647652	0.00530448014813713	0	0.0370097630801237	0	0	0.0271564779328434	0	0	0.431967864988152	0	0.801810992955674	0.616208159055117
GSM1406095	0	0.0338637030088639	0.0135081431154455	0.0401549913843541	0.083258282010428	0.00505329755664601	0.0125920173613673	0	0	0	0.100233307641726	0	0.171117059147783	0	0	0.0591190246816453	0	0	0.0274015467232728	0	0.00735323595476944	0.446345391413699	0	0.770492459446604	0.646687577672258
GSM1406096	0	0.028806441411583	0.0126422586018521	0.144912013732994	0.0159165921607396	0	0.0189840681973209	0	0	0	0.168550164632725	0	0.212605510081674	0	0	0.0225368433532908	0	0	0.0331395133562731	0	0	0.341906594471548	0	0.767150367057504	0.662604174041546
GSM1406097	0.00184068644300178	0.0154563644472554	0.0100121252140803	0.161320729522935	0.063999253916772	0	0.0335257021773083	0	0	0	0.230587861646573	0	0.145818900340564	0.008235887315784	0	0.000270736921514697	0	0	0.0152299036295139	0	0	0.313701848424698	0	0.755008117396161	0.675564006467007
GSM1406098	0.00528434962533659	0.0267107551547292	0.0143348464991594	0.130181859712008	0.0409307925584669	0.00146999467457278	0.0200011261927036	0	0	0	0.165756017930494	0	0.241109299585327	0.00138527252317077	0	0.0250159831562723	0	0	0.00962331677419744	0	0	0.318196385613562	0	0.792870109698532	0.641543209374342
GSM1406099	0	0.0261322290200433	0.017338245887459	0.150459393165771	0	0	0.0492965910499691	0	0	0	0.109671674143164	0.00157896738339449	0.142298850664942	0.014719223108363	0	0.0580347008492005	0	0.00205743346561611	0.0420222146364963	0	0	0.386390476625581	0	0.783799848095833	0.647540681737794
GSM1406100	0	0.0246151974459041	0.011837266364095	0.20648472304984	0.0276336476589205	0	0.0333622345870917	0	0	0	0.108927040695906	0.00680654154048577	0.163532226316126	0	0	0.0301230339211337	0	0	0.0554532377854592	0	0	0.331224850635038	0	0.742250334421044	0.691751309793313
GSM1406101	0	0.038616317662284	0.0154933420933097	0.159531712165394	0.0698034744848831	0.0677872269675577	0	0	0	0	0.0811751686488401	0.0095707041241001	0.151570654539686	0	0	0.0429814632235459	0	0.00630008569377437	0.029002022108934	0	0	0.328167828287691	0	0.757947346661361	0.680673709652507
