# Supplementary material for: Integrated Analysis of Immune-Related circRNA-miRNA-mRNA Regulatory Network in Ischemic Stroke
Source: Front Neurol. 2022 Jun 15;13:889855. doi: 10.3389/fneur.2022.889855 (PMC9240315; doi:10.3389/fneur.2022.889855)
Supplement: Supplementary file 6 [file Data_Sheet_5.ZIP › cor.result.txt]

Gene	Cell	cor	pvalue
FGF9	B cells naive	0.394453058362818	0.00667487859699219
FGF9	B cells memory	0.207158323923501	0.167159972797569
FGF9	Plasma cells	0.182978723404255	0.222786112513249
FGF9	T cells CD8	0.213074313906876	0.15473099526794
FGF9	T cells CD4 naive	0.283784619441624	0.0559724351530189
FGF9	T cells CD4 memory resting	0.284125718382072	0.0556652705293467
FGF9	T cells CD4 memory activated	-0.317741498326513	0.0314108221228081
FGF9	T cells gamma delta	0.321977393421972	0.0290995464121804
FGF9	NK cells resting	0.0511255010792476	0.735090512175124
FGF9	NK cells activated	0.0550335545037662	0.716411397913969
FGF9	Monocytes	-0.139932161578785	0.352487232709347
FGF9	Macrophages M0	-0.453653040621647	0.00154329139033165
FGF9	Macrophages M2	-0.0421214924452667	0.780509222855229
FGF9	Dendritic cells activated	0.0784395949808116	0.604345427332539
FGF9	Mast cells resting	0.181375269811903	0.226920240958573
FGF9	Eosinophils	0.299513161492353	0.0431579910982164
FGF9	Neutrophils	-0.571631205673759	4.59188022772375e-05
